# Supplementary material for: Variant effect predictor correlation with functional assays is reflective of clinical classification performance
Source: Genome Biol. 2025 Apr 22;26:104. doi: 10.1186/s13059-025-03575-w (PMC12016141; doi:10.1186/s13059-025-03575-w)
Supplement: Supplementary file 2 — Supplementary Material 2. Excel spreadsheet. Contains Tables S1–S8 and full references for all VEPs and DMS datasets in the study [file 13059_2025_3575_MOESM2_ESM.xlsx]

## Sheet: Legends
Note: references for all noted VEPs and DMS datasets are in the final tab
Table S1: Description of all DMS datasets used in this study
Table S2: Description of all VEPs used in this study
Table S3: Full matrix of pairwise win-rates from the DMS benchmark (data used for Figure 2).
Table S4: Results of 1000 DMS benchmark bootstraps. The number indicates the number of permutations where the VEP noted in the column name ranks higher than the VEP noted in the row name (data used to construct Figure 2 error bars).
Table S5: The DMS benchmark rank score when only direct DMS assays are used to calculate it and when only indirect DMS assays are used to calculate it.
Table S6: The DMS benchmark rank score when limited to only substitutions possible by single nucleotide variants.
Table S7: The DMS benchmark rank score when limited to only substitutions possible by single nucleotide variants and prediction gaps are filled with benign values.
Table S8: Full matrix of pairwise win-rates from the AUROC benchmark (data used for Figure 3).

## Sheet: Table S1
Gene (UniProt ID)	DMS coverage (%)	Fitness Assay	Reference
CARD11 (Q9BXL7)	0.1092	Indirect growth assay in a human lymphoma cell line.	[1]
HMBS (P08397)	0.8694	Indirect yeast complementation assay.	[2]
GCH1 (P30793)	0.7331	Indirect yeast complementation assay.	Not yet published
GCK (P35557)	0.97	Indirect yeast complementation assay.	[3]
SERPINE1 (P05121)	0.6998	Direct binding to urokinase-type plasminogen activator, assessed by phage display/antibody binding.	[4]
PAX6 (P26367)	0.3395	Direct yeast one hybrid assay (TF efficiency)	[5]
PPARG (P37231)	1	Direct activation of CD36 (PPARG target) assessed by FACS.	[6]
PPM1D (O15297)	0.6863	Direct suppression of a GFP-fusion gene assessed by FACS.	[7]
SHOC2 (Q9UQ13)	0.9922	Indirect growth assay in a SCHOC2-dependent cell line.	[8]
CALM1 (P0DP23)	0.6404	Indirect growth assays in yeast cells.	[9]
TPK1 (Q9H3S4)	0.689
SUMO1 (P63165)	0.8859
UBE2I (P63279)	0.8538
CBS (P35520)	0.9982	Indirect growth assay in yeast cells at low vitamin B6 concentration.	[10]
GDI1 (P31150)	0.8936	Indirect growth rate assay in yeast cells.	[11]
HMGCR (P04035)	0.9989	Indirect growth assay in yeast cells with no statin present.	[12]
LDLRAP1 (Q5SW96)	0.9903	Direct yeast two-hybrid assay for OBFC1 binding activity.
MTHFR (P42898)	0.9985	Indirect yeast growth assay in a FOL3 defficient yeast strain with 25μg/ml folate in a A222V background.	[13]
MAPK1 (P28482)	0.9956	Indirect growth rate assay in a MAPK1-dependent cell line.	[14]
MSH2 (P43246)	0.9438	Indirect growth rate assay in a HAP1 cell line.	[15]
NUDT15 (Q9NV35)	0.9416	Indirect survival assay in the presence of 6-thioguanine.	[16]
TP53 (P04637)	0.3973	Indirect growth assay in a TP53-null H1299 cell line.	[17]
PDE3A (Q14432)	0.3641	Indirect survival assay in GB1 glioblastoma cells in the presence of 100nM DNMDP.	[18]
SNCA (P37840)	0.9726	Indirect growth assay in yeast in the presence of Miconazole.	[19]
TPMT (P51580)	0.7925	Direct assessment of protein abundance by VAMP-seq	[20]
PTEN (P60484)	0.8573	Indirect disruption of a growth-inhibiting gene circuit.	[21]
VKORC1 (Q9BQB6)	0.8702	Direct assessment of protein abundance by VAMP-seq.	[22]
HRAS (P01112)	0.873	Direct yeast two-hybrid assay for binding activity in the context of a G12V background.	[23]
ADRB2 (P07550)	0.994	Direct assessment of reporter gene transcription in the presence of 0.625μM isoproterenol.	[24]
CASP3 (P42574)	0.2863	Direct assessment of caspase activity in a microfluidic platform.	[25]
CASP7 (P55210)	0.2918
CYP2C9 (P11712)	0.6597	Direct assessment of enzyme activity by Click-seq.	[26]
SRC (P12931)	0.3311	Indirect growth assay in yeast.	[27]
PRKN (O60260)	0.9911	Direct protein abundance assay measured by VAMP-seq	[28]
KRAS (P01116)	0.33	Direct protein-fragment binding complementation assay (binding PCA).	[29]
ASPA (P45381)	0.9825	Direct protein abundance assay measured by VAMP-seq	[30]

## Sheet: Table S2
Predictor	Type	Source	DMS sets used for training	Reference
3Cnet	Clinical-trained	https://github.com/KyoungYeulLee/3Cnet/		[31]
AlphaMissense	Population-tuned	https://zenodo.org/records/8208688		[32]
AlphScore	Clinical-trained	https://zenodo.org/records/6288139		[33]
BayesDel and BayesDel noAF	Clinical-trained	dbNSFP		[34]
BLOSUM62	Population-free	See referenced paper		[35]
CADD 1.6	Clinical-trained	dbNSFP		[36]
CADD 1.7	Clinical-trained	https://cadd.bihealth.org/download		[37]
CAPICE	Clinical-trained	https://zenodo.org/records/3928295		[38]
CARP	Population-free	ProteinGym		[39]
ClinPred	Clinical-trained	dbNSFP		[40]
CONDEL	Clinical-trained	dbNSFP		[41]
CPT-1	Population-free	https://zenodo.org/records/8140323	CALM1, MTHFR, SUMO1, UBE2I, TPK1	[42]
DANN	Clinical-trained	dbNSFP		[43]
DeepSAV	Clinical-trained	http://prodata.swmed.edu/DBSAV/		[44]
DeepSequence	Population-free	https://github.com/debbiemarkslab/DeepSequence		[45]
DeMaSk	Population-free	https://github.com/Singh-Lab/DeMaSk	MAPK1, P53, CCR5, CXCR4, CALM1, SUMO1, TPK1, UBE2I - Additionally some datasets from bacterial and viral DMS studies, see Table S2 in the referenced paper.	[46]
DEOGEN2	Clinical-trained	dbNSFP		[47]
Eigen	Clinical-trained	dbNSFP		[48]
Envision	Population-free	https://envision.gs.washington.edu/shiny/envision_new/	BRCA1, YAP65, PSD95, SPG - Several additional non-human datasets. See the key resources table in the referenced paper for details.	[49]
ESCOTT	Population-free	https://zenodo.org/records/10577421		[50]
ESM-1b	Population-free	https://huggingface.co/spaces/ntranoslab/esm_variants		[51]
ESM-1v	Population-free	https://github.com/facebookresearch/esm		[52]
ESM2	Population-free	https://github.com/facebookresearch/esm		[53]
EVE	Population-free	https://github.com/OATML/EVE		[54]
Evmutation (independent and epsitatic models	Population-free	https://github.com/debbiemarkslab/Evcouplings		[55]
Fathmm	Clinical-trained	dbNSFP		[56]
Fathmm-MKL	Clinical-trained	dbNSFP		[57]
Fathmm-XF	Clinical-trained	dbNSFP		[58]
fitCons	Population-free	dbNSFP		[59]
GEMME	Population-free	https://datadryad.org/stash/dataset/doi:10.5061/dryad.vdncjsz1s		[60]
GenoCanyon	Clinical-trained	dbNSFP		[61]
GERP++	Population-free	dbNSFP		[62]
gMVP	Clinical-trained	https://www.dropbox.com/s/nce1jhg3i7jw1hx/gMVP.2021-02-28.csv.gz?dl=0		[63]
Grantham	Population-free	See referenced paper		[64]
iGEMME	Population-free	https://zenodo.org/records/10441521		[50]
InMeRF	Clinical-trained	https://www.med.nagoya-u.ac.jp/neurogenetics/InMeRF/download.html		[65]
LASSIE	Population-tuned	http://compgen.cshl.edu/LASSIE/		[66]
LIST-S2	Population-tuned	dbNSFP		[67]
LRT	Population-free	dbNSFP		[68]
Maverick	Clinical-trained	https://zenodo.org/records/7838659		[69]
M-CAP	Clinical-trained	dbNSFP		[70]
MetaLR	Clinical-trained	dbNSFP		[71]
MetaRNN	Clinical-trained	dbNSFP		[72]
MetaSVM	Clinical-trained	dbNSFP		[71]
MISTIC	Clinical-trained	https://lbgi.fr/mistic/download		[73]
MOIpred	Clinical-trained	https://zenodo.org/records/5620519		[74]
MPC	Clinical-trained	dbNSFP		[75]
MSA Transformer	Population-free	ProteinGym		[76]
MutationAssessor	Population-free	dbNSFP		[77]
mutationTCN	Population-free	http://mtban.kaist.ac.kr/humanProteins.jsp		[78]
Mutformer	Clinical-trained	https://github.com/WGLab/mutformer?tab=readme-ov-file		[79]
MutPred	Clinical-trained	dbNSFP		[80]
MutScore	Clinical-trained	https://mutscorebatch-wgt7hvakhq-ew.a.run.app/		[81]
MVP	Clinical-trained	dbNSFP		[82]
mvPPT	Clinical-trained	http://www.mvppt.club/		[83]
PANTHER	Population-free	https://snps.biofold.org/snps-and-go/snps-and-go.html		[84]
PHACT	Population-free	https://zenodo.org/records/11281312		[85]
PHACTboost	Clinical-trained	https://zenodo.org/records/11281312		[86]
phastCons	Population-free	dbNSFP		[87]
PhD_SNP	Clinical-trained	https://snps.biofold.org/snps-and-go/snps-and-go.html		[88]
PhD_SNPg	Clinical-trained	https://github.com/biofold/PhD-SNPg		[89]
phyloP	Population-free	dbNSFP		[90]
PolyPhen2 HumVar and HumDiv models	Clinical-trained	dbNSFP		[91]
PonP2	Clinical-trained	http://structure.bmc.lu.se/PON-P2/		[92]
popEVE	Population-tuned	https://pop.evemodel.org/		[93]
PrimateAI	Population-tuned	dbNSFP		[94]
ProGen2	Population-free	https://github.com/salesforce/progen		[95]
ProtGPT2	Population-free	ProteinGym		[96]
PROVEAN	Population-free	https://www.jcvi.org/research/provean#downloads		[97]
REVEL	Clinical-trained	dbNSFP		[98]
Rhapsody	Clinical-trained,	https://github.com/prody/rhapsody		[99]
RITA	Population-free	ProteinGym		[100]
SaProt	Population-free	https://github.com/westlake-repl/SaProt		[101]
Sequence UNET	Population-free	https://github.com/allydunham/sequence_unet		[102]
SIFT	Population-free	https://sift.bii.a-star.edu.sg/www/code.html		[103]
SIFT4G	Population-free	dbNSFP		[104]
SIGMA	Clinical-trained	https://sigma-pred.org/		[105]
SiPHy	Population-free	dbNSFP		[106]
SNAP2	Clinical-trained	https://service.rostlab.org/snap/		[107]
SNPred	Clinical-trained	https://www.synapse.org/#!Synapse:syn52137034/files/		[108]
SNPs&GO	Clinical-trained	https://snps.biofold.org/snps-and-go/snps-and-go.html		[88]
SNPs&GO3D	Clinical-trained	https://hub.docker.com/r/biofold/snps-and-go		[109]
SPRI	Clinical-trained	http://sts.bioe.uic.edu/spri/		[110]
SuSPect	Clinical-trained	http://www.sbg.bio.ic.ac.uk/suspect/index.html		[111]
TranceptEVE	Population-free	ProteinGym		[112]
Tranception	Population-free	https://github.com/OATML-Markslab/Tranception		[113]
UNEECON	Population-tuned	https://github.com/yifei-lab/UNEECON		[114]
Unirep (evotuned)	Population-free	ProteinGym		[115]
VARITY (_R and _ER models)	Clinical-trained	http://varity.varianteffect.org/	UBE2I, SUMO1, CALM1, TPK1, NCS1, GDI1, TECR, MTHFR, CBS, BRCA1, PTEN, TPMT	[116]
VESPA	Clinical-trained	ProteinGym		[117]
VESPAl	Clinical-trained	https://github.com/Rostlab/VESPA		[117]
VEST4	Clinical-trained	dbNSFP		[118]
Wavenet	Population-free	ProteinGym		[119]

## Sheet: Table S3
VEP	VARITY_R	VARITY_ER	SIFT4G	PolyPhen2_HumDiv	PolyPhen2_HumVar	LRT	MutationAssessor	FATHMM	PROVEAN	VEST4	MetaSVM	MetaLR	M-CAP	REVEL	MutPred	MVP	MPC	PrimateAI	DEOGEN2	CADD_1.6	DANN	fathmm-MKL	FathmmXF	Eigen	GenoCanyon	fitCons	GERP++	phyloP	phastCons	SiPhy	MetaRNN	BayesDel	ClinPred	LIST-S2	PonP2	SIFT	VESPAl	BLOSUM62	Grantham	CONDEL	Envision	ESM-1v	CPT-1	DeepSAV	sequence_unet	ESM-1b	MISTIC	InMeRF	CAPICE
CPT-1	84	84	89.6552	93.1034	93.1034	100	89.2857	100	96.5517	100	96.5517	96.5517	93.1034	93.1034	89.6552	96.5517	95.8333	100	89.6552	100	100	100	100	96.4286	100	96.4286	100	100	100	100	89.6552	100	96.5517	96	100	100	86.2069	100	100	86.2069	100	86.2069		89.6552	100	93.1034	96.4286	100	96.5517
AlphaMissense	70.3704	74.0741	91.6667	91.4286	88.5714	100	94.1176	97.2222	97.2222	97.2222	91.6667	94.4444	91.6667	88.8889	88.8889	94.4444	86.6667	100	88.8889	100	100	100	100	94.2857	100	97.1429	100	100	100	100	91.6667	97.2222	97.2222	96.6667	100	97.2222	91.6667	97.2222	100	91.6667	88.8889	75	55.1724	91.6667	97.2222	86.1111	91.4286	97.2222	97.2222
ESCOTT	66.6667	66.6667	97.2222	94.2857	91.4286	100	88.2353	97.2222	94.4444	97.2222	88.8889	86.1111	91.6667	86.1111	83.3333	94.4444	83.3333	97.2222	88.8889	100	100	100	97.1429	94.2857	100	97.1429	100	100	100	100	77.7778	94.4444	97.2222	96.6667	100	100	88.8889	100	100	91.6667	91.6667	66.6667	31.0345	94.4444	100	80.5556	91.4286	94.4444	97.2222
popEVE	68.1818	72.7273	90	93.1034	93.1034	96.6667	85.7143	96.6667	90	96.6667	93.3333	93.3333	93.3333	80	80	93.3333	96.2963	96.6667	86.6667	96.6667	96.6667	96.6667	96.5517	96.5517	96.6667	96.5517	96.6667	96.6667	96.6667	100	80	86.6667	90	92	96.6667	96.6667	90	100	100	90	93.3333	73.3333	25	93.3333	96.6667	83.3333	93.1034	93.3333	93.3333
iGEMME	51.8519	62.963	97.2222	94.2857	91.4286	97.2222	91.1765	97.2222	94.4444	97.2222	88.8889	88.8889	91.6667	86.1111	86.1111	94.4444	80	100	88.8889	97.2222	100	100	97.1429	94.2857	97.2222	97.1429	100	100	100	100	77.7778	94.4444	97.2222	96.6667	97.2222	100	88.8889	97.2222	100	91.6667	88.8889	58.3333	24.1379	97.2222	100	83.3333	91.4286	94.4444	97.2222
GEMME	51.8519	66.6667	97.2222	94.2857	88.5714	97.2222	82.3529	97.2222	91.6667	97.2222	88.8889	86.1111	88.8889	77.7778	83.3333	91.6667	73.3333	100	88.8889	97.2222	100	100	97.1429	91.4286	100	97.1429	100	100	100	100	80.5556	94.4444	88.8889	96.6667	97.2222	100	88.8889	100	100	86.1111	91.6667	52.7778	31.0345	94.4444	100	80.5556	91.4286	94.4444	97.2222
SaProt	59.2593	74.0741	83.3333	85.7143	88.5714	100	82.3529	97.2222	91.6667	91.6667	88.8889	86.1111	86.1111	77.7778	83.3333	94.4444	76.6667	97.2222	80.5556	94.4444	100	100	100	88.5714	100	100	100	100	100	100	72.2222	83.3333	80.5556	100	100	97.2222	77.7778	100	100	83.3333	91.6667	52.7778	34.4828	86.1111	94.4444	86.1111	82.8571	97.2222	100
TranceptEVE	57.8947	52.6316	89.2857	96.2963	92.5926	100	81.4815	96.4286	96.4286	89.2857	89.2857	85.7143	92.8571	85.7143	82.1429	92.8571	83.3333	96.4286	85.7143	96.4286	100	96.4286	96.2963	96.2963	100	92.5926	96.4286	100	100	96.4286	71.4286	85.7143	89.2857	91.3043	96.4286	96.4286	85.7143	100	100	92.8571	89.2857	42.8571	22.7273	89.2857	100	71.4286	88.8889	92.8571	96.4286
VARITY_R		62.963	88.8889	96.2963	96.2963	100	76.9231	100	96.2963	85.1852	88.8889	85.1852	92.5926	77.7778	85.1852	92.5926	90.9091	100	85.1852	96.2963	100	100	100	81.4815	100	100	100	100	100	100	70.3704	88.8889	85.1852	100	96.2963	96.2963	77.7778	100	100	77.7778	92.5926	37.037	16	88.8889	96.2963	66.6667	85.1852	100	100
ESM-1v	62.963	51.8519	86.1111	88.5714	80	100	82.3529	97.2222	88.8889	88.8889	83.3333	83.3333	86.1111	77.7778	77.7778	91.6667	86.6667	100	77.7778	97.2222	100	100	97.1429	88.5714	100	97.1429	100	100	100	100	69.4444	83.3333	83.3333	96.6667	100	94.4444	83.3333	100	100	86.1111	94.4444		13.7931	86.1111	94.4444	83.3333	88.5714	97.2222	94.4444
VARITY_ER	37.037		92.5926	92.5926	88.8889	100	80.7692	100	96.2963	85.1852	88.8889	85.1852	88.8889	81.4815	81.4815	92.5926	90.9091	100	77.7778	96.2963	100	100	100	81.4815	100	100	100	100	100	100	70.3704	85.1852	81.4815	100	96.2963	96.2963	77.7778	100	100	77.7778	92.5926	48.1481	16	88.8889	96.2963	74.0741	85.1852	100	100
mvPPT	45	50	84.6154	96.1538	92.3077	96.1538	80	92.3077	88.4615	92.3077	76.9231	73.0769	84.6154	65.3846	76.9231	84.6154	81.8182	96.1538	69.2308	100	100	100	100	92	100	100	100	100	100	100	57.6923	80.7692	69.2308	100	100	100	80.7692	100	100	80.7692	88.4615	42.3077	14.2857	80.7692	96.1538	73.0769	84	96.1538	100
SNPred	29.6296	37.037	91.6667	91.4286	85.7143	100	70.5882	97.2222	94.4444	86.1111	83.3333	86.1111	86.1111	72.2222	86.1111	94.4444	76.6667	100	80.5556	97.2222	100	100	97.1429	97.1429	100	97.1429	100	100	100	100	69.4444	91.6667	83.3333	96.6667	97.2222	97.2222	86.1111	100	97.2222	86.1111	88.8889	41.6667	17.2414	80.5556	100	69.4444	85.7143	100	100
EVE	50	50	90.9091	93.75	87.5	96.9697	77.4194	96.9697	84.8485	87.8788	81.8182	78.7879	84.8485	69.697	84.8485	87.8788	81.4815	96.9697	81.8182	96.9697	96.9697	96.9697	93.75	90.625	96.9697	96.875	96.9697	96.9697	100	96.9697	69.697	87.8788	87.8788	96.2963	93.9394	90.9091	75.7576	100	100	84.8485	90.9091	48.4848	11.5385	87.8788	96.9697	66.6667	87.5	90.9091	96.9697
DeepSequence	50	50	93.1034	96.4286	96.4286	100	75	93.1034	96.5517	79.3103	82.7586	79.3103	82.7586	72.4138	82.7586	82.7586	78.2609	100	72.4138	100	100	100	100	82.1429	100	100	100	100	100	100	72.4138	79.3103	82.7586	100	96.5517	93.1034	68.9655	100	100	82.7586	86.2069	48.2759	4.34783	86.2069	100	65.5172	78.5714	96.5517	100
CARP	42.1053	42.1053	85.7143	81.4815	81.4815	96.4286	85.1852	96.4286	92.8571	85.7143	85.7143	82.1429	82.1429	67.8571	82.1429	89.2857	79.1667	96.4286	78.5714	100	100	100	100	81.4815	100	100	100	100	100	100	67.8571	78.5714	78.5714	100	100	100	78.5714	100	100	85.7143	82.1429	32.1429	4.54545	78.5714	96.4286	64.2857	74.0741	96.4286	92.8571
MSA_Transformer	36.8421	52.6316	82.1429	92.5926	88.8889	100	81.4815	92.8571	89.2857	82.1429	89.2857	89.2857	92.8571	75	82.1429	96.4286	75	92.8571	71.4286	96.4286	100	100	96.2963	92.5926	100	96.2963	100	100	100	100	67.8571	85.7143	75	95.6522	92.8571	92.8571	67.8571	100	100	85.7143	82.1429	21.4286	9.09091	82.1429	92.8571	53.5714	77.7778	92.8571	92.8571
MetaRNN	29.6296	29.6296	83.3333	91.4286	88.5714	100	67.6471	97.2222	88.8889	83.3333	86.1111	86.1111	88.8889	61.1111	88.8889	91.6667	76.6667	100	58.3333	94.4444	100	100	97.1429	94.2857	100	97.1429	100	100	100	100		80.5556	72.2222	96.6667	97.2222	100	83.3333	100	97.2222	86.1111	80.5556	30.5556	10.3448	77.7778	100	58.3333	82.8571	97.2222	100
ESM2	40.7407	48.1481	77.7778	85.7143	80	97.2222	70.5882	94.4444	75	66.6667	75	75	86.1111	44.4444	83.3333	83.3333	70	94.4444	61.1111	97.2222	100	100	94.2857	77.1429	100	100	100	100	100	100	41.6667	66.6667	58.3333	96.6667	94.4444	94.4444	63.8889	97.2222	100	75	83.3333	33.3333	17.2414	66.6667	97.2222	58.3333	68.5714	88.8889	91.6667
MutFormer	25.9259	18.5185	83.3333	94.2857	82.8571	100	70.5882	97.2222	86.1111	75	83.3333	75	86.1111	63.8889	83.3333	88.8889	70	97.2222	69.4444	91.6667	97.2222	97.2222	94.2857	82.8571	100	97.1429	100	97.2222	100	100	52.7778	83.3333	75	93.3333	94.4444	94.4444	77.7778	97.2222	97.2222	72.2222	86.1111	30.5556	13.7931	80.5556	94.4444	55.5556	82.8571	97.2222	91.6667
VESPA	33.3333	33.3333	75	80	77.1429	97.2222	58.8235	97.2222	80.5556	66.6667	83.3333	77.7778	83.3333	58.3333	80.5556	88.8889	66.6667	97.2222	66.6667	88.8889	100	97.2222	97.1429	77.1429	100	97.1429	100	100	100	100	44.4444	77.7778	66.6667	96.6667	97.2222	91.6667	97.2222	100	100	80.5556	88.8889	22.2222	17.2414	75	97.2222	55.5556	74.2857	91.6667	94.4444
EVmutation_epistatic	33.3333	40.7407	77.7778	85.7143	85.7143	100	70.5882	97.2222	83.3333	75	80.5556	80.5556	80.5556	58.3333	80.5556	83.3333	73.3333	97.2222	77.7778	94.4444	100	97.2222	94.2857	80	100	97.1429	97.2222	97.2222	100	97.2222	61.1111	69.4444	75	96.6667	94.4444	91.6667	61.1111	100	100	86.1111	77.7778	27.7778	6.89655	77.7778	94.4444	61.1111	77.1429	91.6667	97.2222
PHACTboost	40.7407	29.6296	77.7778	80	80	100	73.5294	91.6667	88.8889	75	80.5556	77.7778	86.1111	61.1111	75	88.8889	63.3333	94.4444	72.2222	88.8889	97.2222	100	97.1429	80	100	97.1429	100	100	100	100	55.5556	75	63.8889	93.3333	94.4444	91.6667	75	91.6667	91.6667	83.3333	75	33.3333	6.89655	72.2222	88.8889	61.1111	74.2857	91.6667	88.8889
gMVP	25.9259	25.9259	77.7778	82.8571	74.2857	100	64.7059	97.2222	80.5556	66.6667	75	75	83.3333	50	75	88.8889	66.6667	97.2222	61.1111	88.8889	97.2222	100	97.1429	77.1429	100	100	100	100	100	100	47.2222	72.2222	58.3333	96.6667	91.6667	88.8889	72.2222	100	100	72.2222	75	27.7778	17.2414	69.4444	94.4444	52.7778	68.5714	97.2222	97.2222
mutationTCN	21.0526	26.3158	76	87.5	87.5	100	56.5217	100	84	56	84	76	80	60	80	88	70	96	56	96	100	100	96	88	100	100	100	100	100	100	44	68	68	94.7368	96	92	64	100	100	84	80	24	5	76	88	60	84	100	96
UNEECON	22.2222	22.2222	75	88.5714	82.8571	97.2222	64.7059	97.2222	80.5556	61.1111	75	69.4444	77.7778	50	69.4444	80.5556	66.6667	100	52.7778	91.6667	100	94.4444	94.2857	80	97.2222	97.1429	100	97.2222	100	100	47.2222	72.2222	66.6667	96.6667	94.4444	86.1111	66.6667	97.2222	100	69.4444	77.7778	27.7778	13.7931	72.2222	97.2222	47.2222	71.4286	94.4444	94.4444
REVEL	22.2222	18.5185	72.2222	91.4286	85.7143	100	61.7647	97.2222	80.5556	63.8889	80.5556	75	80.5556		86.1111	86.1111	63.3333	100	52.7778	91.6667	100	100	97.1429	80	100	97.1429	100	100	100	100	38.8889	69.4444	55.5556	96.6667	91.6667	88.8889	69.4444	97.2222	97.2222	75	77.7778	22.2222	6.89655	66.6667	91.6667	47.2222	77.1429	100	97.2222
ESM-1b	33.3333	25.9259	69.4444	77.1429	71.4286	100	64.7059	94.4444	75	58.3333	75	66.6667	77.7778	52.7778	66.6667	80.5556	66.6667	97.2222	50	88.8889	100	100	94.2857	60	100	97.1429	100	100	100	100	41.6667	61.1111	50	96.6667	94.4444	88.8889	55.5556	97.2222	100	72.2222	75	16.6667	6.89655	66.6667	91.6667		62.8571	94.4444	88.8889
EVmutation_independent	25.9259	29.6296	69.4444	77.1429	65.7143	100	61.7647	97.2222	80.5556	66.6667	77.7778	69.4444	69.4444	47.2222	83.3333	86.1111	56.6667	94.4444	55.5556	86.1111	100	97.2222	97.1429	74.2857	100	100	97.2222	100	100	100	36.1111	58.3333	58.3333	93.3333	91.6667	86.1111	55.5556	97.2222	100	80.5556	75	27.7778	10.3448	72.2222	100	58.3333	60	94.4444	91.6667
MutScore	15.3846	23.0769	71.4286	82.3529	79.4118	100	63.6364	94.2857	85.7143	65.7143	77.1429	68.5714	80	48.5714	71.4286	80	55.1724	97.1429	51.4286	94.2857	100	100	100	73.5294	100	97.0588	100	100	100	100	31.4286	68.5714	51.4286	96.5517	94.2857	91.4286	65.7143	94.2857	97.1429	68.5714	74.2857	17.1429	7.14286	80	94.2857	42.8571	61.7647	94.2857	97.1429
ClinPred	14.8148	18.5185	75	88.5714	82.8571	97.2222	55.8824	97.2222	80.5556	58.3333	80.5556	75	86.1111	44.4444	75	83.3333	66.6667	100	47.2222	97.2222	100	97.2222	97.1429	80	100	97.1429	100	100	100	100	27.7778	77.7778		96.6667	91.6667	88.8889	66.6667	94.4444	97.2222	61.1111	77.7778	16.6667	3.44828	69.4444	94.4444	50	71.4286	94.4444	97.2222
DEOGEN2	14.8148	22.2222	69.4444	68.5714	68.5714	91.6667	47.0588	94.4444	75	47.2222	72.2222	69.4444	72.2222	47.2222	72.2222	80.5556	56.6667	94.4444		77.7778	94.4444	94.4444	88.5714	65.7143	94.4444	94.2857	94.4444	94.4444	94.4444	94.4444	41.6667	66.6667	52.7778	93.3333	83.3333	75	66.6667	86.1111	91.6667	61.1111	61.1111	22.2222	10.3448	61.1111	88.8889	50	57.1429	86.1111	86.1111
VEST4	14.8148	14.8148	66.6667	77.1429	71.4286	94.4444	55.8824	97.2222	61.1111		75	72.2222	72.2222	36.1111	63.8889	80.5556	63.3333	97.2222	52.7778	86.1111	100	94.4444	94.2857	60	97.2222	97.1429	100	100	100	100	16.6667	58.3333	41.6667	96.6667	94.4444	88.8889	63.8889	97.2222	100	63.8889	80.5556	11.1111	0	66.6667	88.8889	41.6667	68.5714	91.6667	91.6667
MutationAssessor	23.0769	19.2308	64.7059	76.4706	58.8235	97.0588		97.0588	61.7647	44.1176	73.5294	70.5882	70.5882	38.2353	61.7647	73.5294	53.5714	94.1176	52.9412	85.2941	100	97.0588	100	54.5455	100	96.9697	100	100	100	100	32.3529	47.0588	44.1176	93.1034	79.4118	76.4706	67.6471	100	100	64.7059	73.5294	17.6471	10.7143	50	100	35.2941	54.5455	88.2353	88.2353
SNAP2	25	25	54.5455	68.75	65.625	93.9394	48.3871	90.9091	63.6364	48.4848	69.697	60.6061	66.6667	42.4242	66.6667	78.7879	48.1481	93.9394	42.4242	72.7273	100	93.9394	87.5	53.125	93.9394	96.875	100	96.9697	100	100	21.2121	54.5455	39.3939	92.5926	87.8788	75.7576	60.6061	90.9091	96.9697	57.5758	69.697	21.2121	3.84615	60.6061	93.9394	51.5152	50	90.9091	87.8788
SuSPect	22.2222	22.2222	55.5556	65.7143	62.8571	94.4444	50	97.2222	58.3333	47.2222	69.4444	61.1111	72.2222	38.8889	69.4444	83.3333	56.6667	97.2222	41.6667	77.7778	100	97.2222	91.4286	62.8571	97.2222	97.1429	100	100	100	100	13.8889	50	38.8889	93.3333	80.5556	69.4444	58.3333	94.4444	97.2222	58.3333	77.7778	22.2222	13.7931	50	94.4444	44.4444	45.7143	88.8889	80.5556
SNPs&GO	18.5185	22.2222	66.6667	77.1429	68.5714	94.4444	55.8824	91.6667	58.3333	47.2222	75	63.8889	77.7778	38.8889	69.4444	77.7778	53.3333	88.8889	41.6667	80.5556	97.2222	94.4444	91.4286	65.7143	100	100	100	97.2222	100	100	30.5556	61.1111	44.4444	90	88.8889	75	52.7778	94.4444	97.2222	63.8889	69.4444	19.4444	3.44828	47.2222	91.6667	38.8889	54.2857	86.1111	86.1111
BayesDel_noAF	11.1111	14.8148	61.1111	77.1429	74.2857	94.4444	52.9412	94.4444	63.8889	41.6667	75	75	77.7778	30.5556	72.2222	83.3333	53.3333	94.4444	33.3333	88.8889	97.2222	100	94.2857	51.4286	100	97.1429	100	97.2222	100	100	19.4444	41.6667	22.2222	96.6667	91.6667	88.8889	66.6667	100	97.2222	63.8889	72.2222	16.6667	0	58.3333	94.4444	38.8889	48.5714	94.4444	94.4444
BayesDel	11.1111	14.8148	61.1111	77.1429	74.2857	94.4444	52.9412	94.4444	63.8889	41.6667	75	75	77.7778	30.5556	72.2222	83.3333	53.3333	94.4444	33.3333	88.8889	97.2222	100	94.2857	51.4286	100	97.1429	100	97.2222	100	100	19.4444		22.2222	96.6667	91.6667	88.8889	66.6667	100	97.2222	63.8889	72.2222	16.6667	0	58.3333	94.4444	38.8889	48.5714	94.4444	94.4444
ProGen2	20.8333	20.8333	54.5455	68.75	62.5	100	45.1613	90.9091	69.697	48.4848	72.7273	63.6364	69.697	39.3939	60.6061	75.7576	59.2593	96.9697	48.4848	78.7879	100	96.9697	93.75	53.125	100	96.875	100	100	100	100	30.303	42.4242	39.3939	92.5926	87.8788	78.7879	54.5455	100	100	63.6364	60.6061	15.1515	0	42.4242	93.9394	36.3636	46.875	90.9091	81.8182
PHACT	11.1111	11.1111	63.8889	71.4286	60	97.2222	44.1176	86.1111	61.1111	52.7778	75	66.6667	75	33.3333	61.1111	72.2222	46.6667	86.1111	44.4444	86.1111	94.4444	91.6667	88.5714	65.7143	97.2222	91.4286	97.2222	97.2222	97.2222	97.2222	19.4444	47.2222	38.8889	90	86.1111	88.8889	55.5556	91.6667	91.6667	63.8889	58.3333	11.1111	6.89655	58.3333	88.8889	44.4444	51.4286	80.5556	86.1111
MISTIC	14.8148	14.8148	54.2857	76.4706	67.6471	97.1429	45.4545	94.2857	57.1429	31.4286	77.1429	68.5714	77.1429	22.8571	62.8571	77.1429	55.1724	91.4286	42.8571	80	94.2857	97.1429	85.7143	51.4286	100	97.1429	97.1429	97.1429	97.1429	97.1429	17.1429	51.4286	28.5714	89.6552	82.8571	68.5714	54.2857	94.2857	94.2857	54.2857	68.5714	11.4286	3.57143	45.7143	85.7143	37.1429		94.2857	88.5714
SPRI	13.6364	13.6364	56.6667	72.4138	58.6207	96.6667	42.8571	90	70	33.3333	70	66.6667	76.6667	36.6667	60	70	62.5	96.6667	50	86.6667	96.6667	96.6667	96.5517	62.069	96.6667	96.5517	96.6667	96.6667	96.6667	96.6667	30	46.6667	33.3333	91.6667	96.6667	76.6667	43.3333	96.6667	100	60	60	6.66667	0	60	90	23.3333	48.2759	90	93.3333
MOIpred_benign	11.1111	11.1111	51.4286	67.6471	64.7059	100	42.4242	97.1429	57.1429	34.2857	68.5714	54.2857	74.2857	31.4286	60	74.2857	51.7241	97.1429	28.5714	80	100	100	88.5714	45.7143	100	97.1429	100	100	100	100	8.57143	45.7143	34.2857	89.6552	77.1429	74.2857	57.1429	94.2857	97.1429	57.1429	60	20	7.14286	51.4286	91.4286	42.8571	42.8571	94.2857	80
DeepSAV	11.1111	11.1111	44.4444	71.4286	68.5714	97.2222	50	97.2222	55.5556	33.3333	72.2222	69.4444	69.4444	33.3333	55.5556	83.3333	46.6667	97.2222	38.8889	77.7778	97.2222	94.4444	91.4286	51.4286	97.2222	97.1429	100	97.2222	100	100	22.2222	41.6667	30.5556	90	88.8889	69.4444	58.3333	94.4444	94.4444	61.1111	63.8889	13.8889	10.3448		86.1111	33.3333	54.2857	91.6667	83.3333
MPC	9.09091	9.09091	56.6667	58.6207	41.3793	96.6667	46.4286	93.3333	53.3333	36.6667	63.3333	66.6667	63.3333	36.6667	50	70		86.6667	43.3333	76.6667	96.6667	96.6667	93.1034	51.7241	96.6667	96.5517	96.6667	96.6667	96.6667	96.6667	23.3333	46.6667	33.3333	92	76.6667	73.3333	56.6667	96.6667	96.6667	56.6667	56.6667	13.3333	4.16667	53.3333	80	33.3333	44.8276	90	80
VESPAl	22.2222	22.2222	36.1111	62.8571	57.1429	94.4444	32.3529	94.4444	66.6667	36.1111	66.6667	63.8889	66.6667	30.5556	63.8889	77.7778	43.3333	88.8889	33.3333	69.4444	97.2222	91.6667	94.2857	48.5714	100	97.1429	97.2222	97.2222	100	97.2222	16.6667	33.3333	33.3333	83.3333	80.5556	72.2222		91.6667	97.2222	55.5556	61.1111	16.6667	13.7931	41.6667	88.8889	44.4444	45.7143	86.1111	80.5556
Rhapsody	8.33333	12.5	58.0645	64.5161	58.0645	93.5484	36.6667	90.3226	64.5161	51.6129	61.2903	58.0645	51.6129	38.7097	67.7419	64.5161	52	90.3226	38.7097	87.0968	96.7742	83.871	87.0968	48.3871	93.5484	96.7742	96.7742	90.3226	96.7742	96.7742	16.129	38.7097	32.2581	96.2963	96.7742	83.871	48.3871	90.3226	100	51.6129	64.5161	12.9032	0	45.1613	83.871	29.0323	45.1613	83.871	77.4194
PhD_SNP	17.3913	13.0435	62.5	67.7419	61.2903	93.75	45.1613	93.75	53.125	34.375	81.25	71.875	81.25	37.5	71.875	81.25	42.3077	93.75	43.75	81.25	100	96.875	90.3226	64.5161	96.875	96.7742	100	93.75	100	100	25	50	40.625	92.3077	87.5	65.625	40.625	93.75	96.875	62.5	68.75	12.5	0	43.75	87.5	34.375	48.3871	90.625	81.25
Eigen	18.5185	18.5185	54.2857	73.5294	58.8235	94.2857	45.4545	91.4286	51.4286	40	68.5714	62.8571	68.5714	20	60	77.1429	48.2759	97.1429	34.2857	80	100	94.2857	94.2857		97.1429	97.1429	100	100	100	100	5.71429	48.5714	20	96.5517	82.8571	74.2857	51.4286	97.1429	100	60	65.7143	11.4286	3.57143	48.5714	94.2857	40	48.5714	91.4286	88.5714
SIFT4G	11.1111	7.40741		65.7143	60	94.4444	35.2941	94.4444	58.3333	33.3333	69.4444	61.1111	61.1111	27.7778	55.5556	80.5556	43.3333	94.4444	30.5556	86.1111	100	91.6667	91.4286	45.7143	97.2222	97.1429	100	100	100	100	16.6667	38.8889	25	96.6667	75	72.2222	63.8889	97.2222	100	58.3333	63.8889	13.8889	10.3448	55.5556	97.2222	30.5556	45.7143	88.8889	94.4444
DeMaSk	19.2308	19.2308	35.4839	51.6129	54.8387	87.0968	26.6667	93.5484	54.8387	32.2581	67.7419	54.8387	64.5161	32.2581	51.6129	70.9677	48	87.0968	25.8065	61.2903	96.7742	90.3226	76.6667	43.3333	96.7742	96.6667	100	90.3226	100	100	19.3548	35.4839	32.2581	81.4815	77.4194	64.5161	35.4839	100	100	54.8387	58.0645	22.5806	10.7143	35.4839	100	32.2581	43.3333	70.9677	74.1935
PolyPhen2_HumVar	3.7037	11.1111	40	85.7143		94.2857	41.1765	91.4286	45.7143	28.5714	71.4286	57.1429	60	14.2857	57.1429	65.7143	58.6207	94.2857	31.4286	74.2857	100	97.1429	91.1765	41.1765	97.1429	94.1176	100	97.1429	100	100	11.4286	25.7143	17.1429	93.3333	82.8571	62.8571	42.8571	97.1429	100	54.2857	60	20	6.89655	31.4286	85.7143	28.5714	32.3529	85.7143	85.7143
PROVEAN	3.7037	3.7037	41.6667	54.2857	54.2857	100	38.2353	94.4444		38.8889	66.6667	61.1111	63.8889	19.4444	58.3333	66.6667	46.6667	88.8889	25	80.5556	100	100	94.2857	48.5714	100	97.1429	100	100	100	100	11.1111	36.1111	19.4444	93.3333	86.1111	75	33.3333	97.2222	97.2222	44.4444	47.2222	11.1111	3.44828	44.4444	88.8889	25	42.8571	86.1111	83.3333
MutPred	14.8148	18.5185	44.4444	51.4286	42.8571	94.4444	38.2353	94.4444	41.6667	36.1111	55.5556	47.2222	61.1111	13.8889		72.2222	50	94.4444	27.7778	58.3333	100	91.6667	88.5714	40	97.2222	100	100	94.4444	100	100	11.1111	27.7778	25	96.6667	72.2222	47.2222	36.1111	91.6667	94.4444	50	55.5556	22.2222	10.3448	44.4444	88.8889	33.3333	37.1429	80.5556	72.2222
CONDEL	22.2222	22.2222	41.6667	54.2857	45.7143	88.8889	35.2941	97.2222	55.5556	36.1111	58.3333	52.7778	61.1111	25	50	69.4444	43.3333	83.3333	38.8889	66.6667	91.6667	86.1111	71.4286	40	97.2222	91.4286	91.6667	91.6667	97.2222	97.2222	13.8889	36.1111	38.8889	76.6667	69.4444	55.5556	44.4444	88.8889	97.2222		55.5556	13.8889	13.7931	38.8889	88.8889	27.7778	45.7143	72.2222	69.4444
SNPs&GO3D	11.1111	14.8148	38.8889	65.7143	48.5714	91.6667	38.2353	88.8889	50	30.5556	63.8889	55.5556	55.5556	19.4444	50	63.8889	30	91.6667	30.5556	63.8889	94.4444	88.8889	82.8571	37.1429	94.4444	100	94.4444	88.8889	97.2222	94.4444	13.8889	33.3333	27.7778	93.3333	80.5556	63.8889	44.4444	91.6667	91.6667	55.5556	50	8.33333	6.89655	41.6667	86.1111	27.7778	42.8571	80.5556	75
RITA	10.5263	5.26316	42.8571	59.2593	44.4444	92.8571	29.6296	89.2857	53.5714	21.4286	64.2857	50	64.2857	35.7143	57.1429	67.8571	37.5	82.1429	39.2857	67.8571	96.4286	89.2857	81.4815	33.3333	96.4286	96.2963	96.4286	92.8571	96.4286	100	17.8571	35.7143	21.4286	82.6087	71.4286	64.2857	42.8571	100	100	57.1429	57.1429	3.57143	0	32.1429	89.2857	14.2857	33.3333	82.1429	71.4286
SIGMA	0	10	34.6154	52	48	92.3077	33.3333	88.4615	42.3077	26.9231	61.5385	53.8462	65.3846	23.0769	50	61.5385	42.8571	92.3077	38.4615	61.5385	96.1538	88.4615	80	44	96.1538	100	100	92.3077	100	100	19.2308	26.9231	42.3077	80	76.9231	50	38.4615	88.4615	96.1538	46.1538	50	11.5385	4.7619	46.1538	84.6154	15.3846	36	73.0769	76.9231
MetaLR	14.8148	14.8148	38.8889	48.5714	42.8571	94.4444	29.4118	97.2222	38.8889	27.7778	47.2222		61.1111	25	52.7778	66.6667	33.3333	86.1111	30.5556	55.5556	94.4444	88.8889	74.2857	37.1429	97.2222	97.1429	97.2222	88.8889	97.2222	100	13.8889	25	25	86.6667	72.2222	47.2222	36.1111	88.8889	97.2222	47.2222	38.8889	16.6667	3.44828	30.5556	80.5556	33.3333	31.4286	86.1111	58.3333
Envision	7.40741	7.40741	36.1111	48.5714	40	94.4444	26.4706	94.4444	52.7778	19.4444	69.4444	61.1111	58.3333	22.2222	44.4444	66.6667	43.3333	94.4444	38.8889	69.4444	94.4444	97.2222	82.8571	34.2857	97.2222	97.1429	100	88.8889	100	100	19.4444	27.7778	22.2222	80	72.2222	69.4444	38.8889	88.8889	97.2222	44.4444		5.55556	0	36.1111	83.3333	25	31.4286	80.5556	72.2222
Tranception	7.40741	7.40741	30.5556	48.5714	42.8571	88.8889	23.5294	91.6667	38.8889	33.3333	61.1111	47.2222	61.1111	27.7778	47.2222	55.5556	50	86.1111	33.3333	61.1111	97.2222	88.8889	82.8571	28.5714	94.4444	94.2857	97.2222	91.6667	100	97.2222	13.8889	30.5556	19.4444	83.3333	69.4444	50	33.3333	100	100	41.6667	52.7778	8.33333	0	41.6667	91.6667	25	40	75	69.4444
PANTHER	3.84615	3.84615	31.4286	58.8235	55.8824	94.2857	21.2121	97.1429	45.7143	22.8571	65.7143	45.7143	60	22.8571	42.8571	65.7143	41.3793	91.4286	31.4286	82.8571	97.1429	88.5714	82.3529	26.4706	97.1429	100	100	97.1429	100	100	5.71429	25.7143	22.8571	100	80	65.7143	34.2857	91.4286	100	45.7143	54.2857	8.57143	3.57143	42.8571	85.7143	28.5714	38.2353	82.8571	77.1429
Wavenet	10.5263	10.5263	50	48.1481	48.1481	57.1429	44.4444	60.7143	50	42.8571	46.4286	46.4286	46.4286	39.2857	50	50	54.1667	57.1429	46.4286	50	57.1429	53.5714	51.8519	51.8519	57.1429	70.3704	57.1429	53.5714	60.7143	57.1429	35.7143	42.8571	39.2857	47.8261	50	50	46.4286	53.5714	57.1429	50	42.8571	17.8571	4.54545	42.8571	57.1429	28.5714	55.5556	53.5714	53.5714
LASSIE	0	0	25	51.4286	40	97.2222	26.4706	88.8889	41.6667	13.8889	61.1111	52.7778	61.1111	19.4444	50	61.1111	40	91.6667	27.7778	66.6667	100	91.6667	91.4286	28.5714	97.2222	94.2857	100	97.2222	100	100	5.55556	30.5556	11.1111	93.3333	80.5556	52.7778	47.2222	97.2222	94.4444	41.6667	44.4444	5.55556	0	36.1111	86.1111	13.8889	34.2857	88.8889	83.3333
PolyPhen2_HumDiv	3.7037	7.40741	34.2857		14.2857	94.2857	23.5294	88.5714	45.7143	22.8571	51.4286	51.4286	57.1429	8.57143	48.5714	62.8571	41.3793	91.4286	31.4286	54.2857	97.1429	94.2857	85.2941	26.4706	97.1429	94.1176	100	91.4286	100	100	8.57143	22.8571	11.4286	93.3333	74.2857	48.5714	37.1429	97.1429	100	45.7143	51.4286	11.4286	6.89655	28.5714	82.8571	22.8571	23.5294	82.8571	82.8571
Maverick_benign	3.7037	3.7037	34.2857	50	29.4118	97.1429	36.3636	88.5714	34.2857	14.2857	60	48.5714	57.1429	11.4286	22.8571	57.1429	41.3793	91.4286	17.1429	65.7143	94.2857	91.4286	82.8571	25.7143	97.1429	94.2857	100	91.4286	100	100	8.57143	17.1429	17.1429	86.2069	68.5714	51.4286	31.4286	94.2857	97.1429	54.2857	48.5714	8.57143	3.57143	34.2857	80	22.8571	31.4286	80	74.2857
Unirep_evotune	0	0	28.5714	44.4444	44.4444	82.1429	22.2222	85.7143	42.8571	28.5714	57.1429	42.8571	46.4286	28.5714	46.4286	60.7143	33.3333	78.5714	32.1429	60.7143	89.2857	82.1429	62.963	33.3333	89.2857	88.8889	92.8571	75	92.8571	92.8571	17.8571	35.7143	28.5714	69.5652	67.8571	57.1429	32.1429	89.2857	92.8571	42.8571	53.5714	0	0	39.2857	92.8571	17.8571	25.9259	64.2857	57.1429
CADD_1.7	3.7037	3.7037	33.3333	51.4286	40	94.4444	26.4706	83.3333	30.5556	11.1111	61.1111	58.3333	55.5556	8.33333	44.4444	58.3333	40	91.6667	27.7778	61.1111	97.2222	91.6667	88.5714	14.2857	97.2222	97.1429	100	97.2222	100	100	2.77778	19.4444	8.33333	93.3333	77.7778	50	36.1111	86.1111	94.4444	38.8889	52.7778	2.77778	0	22.2222	77.7778	16.6667	28.5714	77.7778	66.6667
M-CAP	7.40741	11.1111	38.8889	42.8571	40	86.1111	29.4118	83.3333	36.1111	27.7778	44.4444	38.8889		19.4444	38.8889	66.6667	36.6667	77.7778	27.7778	52.7778	94.4444	80.5556	62.8571	31.4286	100	91.4286	91.6667	86.1111	94.4444	94.4444	11.1111	22.2222	13.8889	76.6667	61.1111	41.6667	33.3333	86.1111	94.4444	38.8889	41.6667	13.8889	6.89655	30.5556	75	22.2222	22.8571	75	55.5556
SIFT	3.7037	3.7037	27.7778	51.4286	37.1429	91.6667	23.5294	88.8889	25	11.1111	63.8889	52.7778	58.3333	11.1111	52.7778	58.3333	26.6667	88.8889	25	75	100	94.4444	88.5714	25.7143	97.2222	97.1429	100	97.2222	100	100	0	11.1111	11.1111	86.6667	77.7778		27.7778	91.6667	97.2222	44.4444	30.5556	5.55556	0	30.5556	86.1111	11.1111	31.4286	80.5556	77.7778
MetaSVM	11.1111	11.1111	30.5556	48.5714	28.5714	80.5556	26.4706	83.3333	33.3333	25		52.7778	55.5556	19.4444	44.4444	58.3333	36.6667	69.4444	27.7778	50	80.5556	72.2222	62.8571	31.4286	91.6667	94.2857	86.1111	75	88.8889	88.8889	13.8889	25	19.4444	66.6667	47.2222	36.1111	33.3333	77.7778	91.6667	41.6667	30.5556	16.6667	3.44828	27.7778	72.2222	25	22.8571	61.1111	61.1111
MVP	7.40741	7.40741	19.4444	37.1429	34.2857	86.1111	26.4706	88.8889	33.3333	19.4444	41.6667	33.3333	33.3333	13.8889	27.7778		30	83.3333	19.4444	50	86.1111	80.5556	65.7143	22.8571	94.4444	97.1429	97.2222	75	100	100	8.33333	16.6667	16.6667	73.3333	58.3333	41.6667	22.2222	83.3333	88.8889	30.5556	33.3333	8.33333	3.44828	16.6667	77.7778	19.4444	22.8571	63.8889	55.5556
CADD_1.6	3.7037	3.7037	13.8889	45.7143	25.7143	91.6667	14.7059	88.8889	19.4444	13.8889	50	44.4444	47.2222	8.33333	41.6667	50	23.3333	83.3333	22.2222		97.2222	91.6667	80	20	97.2222	97.1429	97.2222	97.2222	100	100	5.55556	11.1111	2.77778	80	69.4444	25	30.5556	91.6667	97.2222	33.3333	30.5556	2.77778	0	22.2222	83.3333	11.1111	20	77.7778	63.8889
AlphScore	3.7037	3.7037	19.4444	31.4286	25.7143	88.8889	17.6471	86.1111	22.2222	16.6667	47.2222	38.8889	44.4444	11.1111	19.4444	47.2222	30	77.7778	19.4444	44.4444	83.3333	77.7778	68.5714	25.7143	97.2222	94.2857	83.3333	86.1111	88.8889	86.1111	11.1111	19.4444	13.8889	66.6667	61.1111	27.7778	16.6667	83.3333	88.8889	30.5556	38.8889	13.8889	10.3448	19.4444	77.7778	11.1111	22.8571	55.5556	50
CAPICE	0	0	5.55556	17.1429	14.2857	86.1111	11.7647	75	16.6667	8.33333	38.8889	41.6667	44.4444	2.77778	27.7778	44.4444	20	75	13.8889	36.1111	83.3333	80.5556	60	11.4286	91.6667	94.2857	97.2222	80.5556	97.2222	94.4444	0	5.55556	2.77778	70	52.7778	22.2222	19.4444	83.3333	88.8889	30.5556	27.7778	5.55556	3.44828	16.6667	63.8889	11.1111	11.4286	61.1111
PonP2	3.7037	3.7037	25	25.7143	17.1429	80.5556	20.5882	72.2222	13.8889	5.55556	52.7778	27.7778	38.8889	8.33333	27.7778	41.6667	23.3333	63.8889	16.6667	30.5556	83.3333	80.5556	68.5714	17.1429	86.1111	88.5714	91.6667	80.5556	94.4444	94.4444	2.77778	8.33333	8.33333	63.3333		22.2222	19.4444	75	83.3333	30.5556	27.7778	0	0	11.1111	66.6667	5.55556	17.1429	55.5556	47.2222
InMeRF	0	0	11.1111	17.1429	14.2857	91.6667	11.7647	83.3333	13.8889	8.33333	38.8889	13.8889	25	0	19.4444	36.1111	10	75	13.8889	22.2222	91.6667	80.5556	57.1429	8.57143	94.4444	97.1429	94.4444	80.5556	97.2222	97.2222	2.77778	5.55556	5.55556	66.6667	44.4444	19.4444	13.8889	75	86.1111	27.7778	19.4444	2.77778	0	8.33333	55.5556	5.55556	5.71429		38.8889
FathmmXF	0	0	8.57143	14.7059	8.82353	91.4286	0	71.4286	5.71429	5.71429	37.1429	25.7143	37.1429	2.85714	11.4286	34.2857	6.89655	60	11.4286	20	80	85.7143		5.71429	94.2857	94.2857	94.2857	91.4286	97.1429	97.1429	2.85714	5.71429	2.85714	58.6207	31.4286	11.4286	5.71429	68.5714	85.7143	28.5714	17.1429	2.85714	0	8.57143	54.2857	5.71429	14.2857	42.8571	40
LIST-S2	0	0	3.33333	6.66667	6.66667	73.3333	6.89655	76.6667	6.66667	3.33333	33.3333	13.3333	23.3333	3.33333	3.33333	26.6667	8	50	6.66667	20	80	70	41.3793	3.44828	83.3333	96.5517	76.6667	73.3333	93.3333	90	3.33333	3.33333	3.33333		36.6667	13.3333	16.6667	70	80	23.3333	20	3.33333	4	10	60	3.33333	10.3448	33.3333	30
sequence_unet	3.7037	3.7037	2.77778	17.1429	14.2857	61.1111	0	63.8889	11.1111	11.1111	27.7778	19.4444	25	8.33333	11.1111	22.2222	20	41.6667	11.1111	16.6667	58.3333	47.2222	45.7143	5.71429	77.7778	82.8571	66.6667	52.7778	69.4444	69.4444	0	5.55556	5.55556	40	33.3333	13.8889	11.1111	75	91.6667	11.1111	16.6667	5.55556	0	13.8889		8.33333	14.2857	44.4444	36.1111
PrimateAI	0	0	5.55556	8.57143	5.71429	77.7778	5.88235	72.2222	11.1111	2.77778	30.5556	13.8889	22.2222	0	5.55556	16.6667	13.3333		5.55556	16.6667	75	63.8889	40	2.85714	88.8889	94.2857	86.1111	61.1111	86.1111	86.1111	0	5.55556	0	50	36.1111	11.1111	11.1111	66.6667	77.7778	16.6667	5.55556	0	0	2.77778	58.3333	2.77778	8.57143	25	25
PhD-SNPg	0	0	0	5.71429	0	80.5556	0	63.8889	0	0	25	11.1111	25	0	8.33333	19.4444	3.33333	58.3333	11.1111	5.55556	77.7778	69.4444	34.2857	0	94.4444	91.4286	91.6667	77.7778	97.2222	94.4444	0	0	0	43.3333	27.7778	2.77778	11.1111	72.2222	83.3333	16.6667	13.8889	0	0	0	50	2.77778	2.85714	25	27.7778
fathmm-MKL	0	0	8.33333	5.71429	2.85714	58.3333	2.94118	58.3333	0	5.55556	27.7778	11.1111	19.4444	0	8.33333	19.4444	3.33333	36.1111	5.55556	8.33333	52.7778		14.2857	5.71429	69.4444	85.7143	77.7778	47.2222	88.8889	88.8889	0	0	2.77778	30	19.4444	5.55556	8.33333	52.7778	75	13.8889	2.77778	0	0	5.55556	52.7778	0	2.85714	19.4444	19.4444
phyloP	0	0	0	8.57143	2.85714	69.4444	0	58.3333	0	0	25	11.1111	13.8889	0	5.55556	25	3.33333	38.8889	5.55556	2.77778	63.8889	52.7778	8.57143	0	77.7778	80	88.8889		91.6667	86.1111	0	2.77778	0	26.6667	19.4444	2.77778	2.77778	58.3333	72.2222	8.33333	11.1111	0	0	2.77778	47.2222	0	2.85714	19.4444	19.4444
BLOSUM62	0	0	2.77778	2.85714	2.85714	52.7778	0	63.8889	2.77778	2.77778	22.2222	11.1111	13.8889	2.77778	8.33333	16.6667	3.33333	33.3333	13.8889	8.33333	38.8889	47.2222	31.4286	2.85714	72.2222	82.8571	63.8889	41.6667	69.4444	72.2222	0	0	5.55556	30	25	8.33333	8.33333		97.2222	11.1111	11.1111	0	0	5.55556	25	2.77778	5.71429	25	16.6667
FATHMM	0	0	5.55556	11.4286	8.57143	41.6667	2.94118		5.55556	2.77778	16.6667	2.77778	16.6667	2.77778	5.55556	11.1111	6.66667	27.7778	5.55556	11.1111	38.8889	41.6667	28.5714	8.57143	47.2222	77.1429	52.7778	41.6667	58.3333	52.7778	2.77778	5.55556	2.77778	23.3333	27.7778	11.1111	5.55556	36.1111	61.1111	2.77778	5.55556	2.77778	0	2.77778	36.1111	5.55556	5.71429	16.6667	25
LRT	0	0	5.55556	5.71429	5.71429		2.94118	58.3333	0	5.55556	19.4444	5.55556	13.8889	0	5.55556	13.8889	3.33333	22.2222	8.33333	8.33333	47.2222	41.6667	8.57143	5.71429	58.3333	80	69.4444	30.5556	77.7778	69.4444	0	5.55556	2.77778	26.6667	19.4444	8.33333	5.55556	47.2222	63.8889	11.1111	5.55556	0	0	2.77778	38.8889	0	2.85714	8.33333	13.8889
DANN	0	0	0	2.85714	0	52.7778	0	61.1111	0	0	19.4444	5.55556	5.55556	0	0	13.8889	3.33333	25	5.55556	2.77778		47.2222	20	0	66.6667	85.7143	77.7778	36.1111	86.1111	83.3333	0	2.77778	0	20	16.6667	0	2.77778	61.1111	77.7778	8.33333	5.55556	0	0	2.77778	41.6667	0	5.71429	8.33333	16.6667
ProtGPT2	0	0	2.85714	8.82353	2.94118	37.1429	0	45.7143	2.85714	0	8.57143	5.71429	14.2857	5.71429	0	11.4286	6.89655	25.7143	8.57143	2.85714	31.4286	40	11.7647	0	54.2857	82.3529	48.5714	31.4286	57.1429	60	0	2.85714	0	17.2414	20	8.57143	0	45.7143	68.5714	5.71429	8.57143	0	0	2.85714	37.1429	0	0	14.2857	11.4286
GenoCanyon	0	0	2.77778	2.85714	2.85714	41.6667	0	52.7778	0	2.77778	8.33333	2.77778	0	0	2.77778	5.55556	3.33333	11.1111	5.55556	2.77778	33.3333	30.5556	5.71429	2.85714		71.4286	52.7778	22.2222	50	50	0	0	0	16.6667	13.8889	2.77778	0	27.7778	50	2.77778	2.77778	0	0	2.77778	22.2222	0	0	5.55556	8.33333
GERP++	0	0	0	0	0	30.5556	0	47.2222	0	0	13.8889	2.77778	8.33333	0	0	2.77778	3.33333	13.8889	5.55556	2.77778	22.2222	22.2222	5.71429	0	47.2222	74.2857		11.1111	58.3333	61.1111	0	0	0	23.3333	8.33333	0	2.77778	36.1111	55.5556	8.33333	0	0	0	0	33.3333	0	2.85714	5.55556	2.77778
Grantham	0	0	0	0	0	36.1111	0	38.8889	2.77778	0	8.33333	2.77778	5.55556	2.77778	5.55556	11.1111	3.33333	22.2222	8.33333	2.77778	22.2222	25	14.2857	0	50	80	44.4444	27.7778	50	44.4444	2.77778	2.77778	2.77778	20	16.6667	2.77778	2.77778	2.77778		2.77778	2.77778	0	0	5.55556	8.33333	0	5.71429	13.8889	11.1111
SiPhy	0	0	0	0	0	30.5556	0	47.2222	0	0	11.1111	0	5.55556	0	0	0	3.33333	13.8889	5.55556	0	16.6667	11.1111	2.85714	0	50	68.5714	38.8889	13.8889	52.7778		0	0	0	10	5.55556	0	2.77778	27.7778	55.5556	2.77778	0	0	0	0	30.5556	0	2.85714	2.77778	5.55556
3Cnet	0	0	2.77778	5.71429	2.85714	19.4444	2.94118	22.2222	0	2.77778	5.55556	2.77778	5.55556	2.77778	0	2.77778	6.66667	13.8889	2.77778	2.77778	8.33333	16.6667	5.71429	0	30.5556	57.1429	30.5556	19.4444	33.3333	36.1111	0	2.77778	2.77778	6.66667	19.4444	2.77778	2.77778	27.7778	47.2222	0	5.55556	0	0	5.55556	25	2.77778	2.85714	2.77778	2.77778
phastCons	0	0	0	0	0	22.2222	0	41.6667	0	0	11.1111	2.77778	5.55556	0	0	0	3.33333	13.8889	5.55556	0	13.8889	11.1111	2.85714	0	50	68.5714	41.6667	8.33333		47.2222	0	0	0	6.66667	5.55556	0	0	30.5556	50	2.77778	0	0	0	0	30.5556	0	2.85714	2.77778	2.77778
fitCons	0	0	2.85714	5.88235	5.88235	20	3.0303	22.8571	2.85714	2.85714	5.71429	2.85714	8.57143	2.85714	0	2.85714	3.44828	5.71429	5.71429	2.85714	14.2857	14.2857	5.71429	2.85714	28.5714		25.7143	20	31.4286	31.4286	2.85714	2.85714	2.85714	3.44828	11.4286	2.85714	2.85714	17.1429	20	8.57143	2.85714	2.85714	3.57143	2.85714	17.1429	2.85714	2.85714	2.85714	5.71429
[truncated: 51 more columns]

## Sheet: Table S4
VEP	CPT-1	ESCOTT	popEVE	AlphaMissense	GEMME	iGEMME	TranceptEVE	SaProt	EVE	ESM-1v	VARITY_R	DeepSequence	VARITY_ER	MSA_Transformer	EVmutation_epistatic	SNPred	mvPPT	ESM2	CARP	MetaRNN	MutFormer	mutationTCN	gMVP	EVmutation_independent	DEOGEN2	VESPA	UNEECON	PHACTboost	ESM-1b	REVEL	ProGen2	ClinPred	MutScore	BayesDel_noAF	BayesDel	VEST4	MutationAssessor	SNPs&GO	SuSPect	SPRI	Rhapsody	PhD_SNP	MPC	MOIpred_benign	DeepSAV	Eigen	SIFT4G	MISTIC	SNAP2
CPT-1	0	11	11	169	0	1	0	0	0	0	5	0	0	0	0	0	0	0	0	0	0	0	0	0	0	0	0	0	0	0	0	0	0	0	0	0	0	0	0	0	0	0	0	0	0	0	0	0	0
ESCOTT	989	0	414	906	21	43	6	102	0	28	57	0	22	0	0	0	1	0	1	0	0	0	0	0	0	0	0	0	0	0	0	0	0	0	0	0	0	0	0	0	0	0	0	0	0	0	0	0	0
popEVE	989	586	0	892	229	308	66	147	11	39	129	12	60	2	0	6	4	0	2	0	0	0	0	0	0	0	0	1	0	0	0	0	0	0	0	0	0	0	0	0	0	0	0	0	0	0	0	0	0
AlphaMissense	831	94	108	0	4	11	0	20	0	0	8	0	3	0	0	0	0	0	0	0	0	0	0	0	0	0	0	0	0	0	0	0	0	0	0	0	0	0	0	0	0	0	0	0	0	0	0	0	0
GEMME	1000	979	771	996	0	929	180	345	2	169	241	5	131	8	0	0	15	0	22	0	0	0	0	0	0	0	0	1	0	0	0	0	0	0	0	0	0	0	0	0	0	0	0	0	0	0	0	0	0
iGEMME	999	957	692	989	71	0	91	246	0	100	158	0	73	4	0	0	4	0	10	0	0	0	0	0	0	0	0	0	0	0	0	0	0	0	0	0	0	0	0	0	0	0	0	0	0	0	0	0	0
TranceptEVE	1000	994	934	1000	820	909	0	619	48	441	472	83	363	6	0	134	122	25	83	16	11	0	7	0	0	10	0	4	1	1	0	0	0	0	0	0	0	0	0	0	0	0	0	0	0	0	0	0	0
SaProt	1000	898	853	980	655	754	381	0	88	278	354	51	211	45	1	52	64	3	14	9	9	0	1	0	0	5	1	0	0	0	0	0	0	0	0	0	0	0	0	0	0	0	0	0	0	0	0	0	0
EVE	1000	1000	989	1000	998	1000	952	912	0	888	845	404	779	383	17	510	524	135	420	150	81	16	53	0	0	100	3	94	12	8	0	0	0	0	0	0	0	0	0	0	0	0	0	0	0	0	0	0	1
ESM-1v	1000	972	961	1000	831	900	559	722	112	0	554	52	390	78	0	146	127	7	90	6	2	0	0	0	0	3	0	7	0	0	0	0	0	0	0	0	0	0	0	0	0	0	0	0	0	0	0	0	0
VARITY_R	995	943	871	992	759	842	528	646	155	446	0	98	106	132	4	108	110	38	111	7	18	1	1	1	0	3	0	0	0	1	0	0	0	0	0	0	0	0	0	0	0	0	0	0	0	0	0	0	0
DeepSequence	1000	1000	988	1000	995	1000	917	949	596	948	902	0	869	440	55	600	631	135	459	189	73	16	62	1	0	119	3	99	6	7	0	0	0	0	0	0	0	0	0	0	0	0	0	0	0	0	0	0	0
VARITY_ER	1000	978	940	997	869	927	637	789	221	610	894	131	0	172	5	195	193	43	148	13	19	4	1	1	0	7	0	5	0	2	0	0	0	0	0	0	0	0	0	0	0	0	0	0	0	0	0	0	0
MSA_Transformer	1000	1000	998	1000	992	996	994	955	617	922	868	560	828	0	80	644	679	231	511	256	146	41	120	3	2	159	21	131	11	10	0	3	4	0	0	0	1	0	0	0	0	0	0	0	0	0	0	0	0
EVmutation_epistatic	1000	1000	1000	1000	1000	1000	1000	999	983	1000	996	945	995	920	0	962	959	618	894	729	542	254	429	52	1	556	147	496	108	162	0	31	41	0	0	4	9	3	6	0	0	1	5	0	0	0	0	2	8
SNPred	1000	1000	994	1000	1000	1000	866	948	490	854	892	400	805	356	38	0	513	123	385	3	15	4	24	0	0	22	0	39	1	0	0	0	0	0	0	0	0	0	0	0	0	0	0	0	0	0	0	0	0
mvPPT	1000	999	996	1000	985	996	878	936	476	873	890	369	807	321	41	487	0	119	336	77	54	6	21	2	0	49	1	33	0	0	0	0	0	0	0	0	0	0	0	0	0	0	0	0	0	0	0	0	0
ESM2	1000	1000	1000	1000	1000	1000	975	997	865	993	962	865	957	769	382	877	881	0	770	592	425	151	323	38	9	418	135	406	36	106	2	21	37	0	0	0	0	1	3	0	0	0	3	0	0	0	0	0	6
CARP	1000	999	998	1000	978	990	917	986	580	910	889	541	852	489	106	615	664	230	0	266	171	83	75	15	2	150	24	72	0	24	1	5	1	0	0	0	1	0	0	0	0	0	0	0	0	0	0	0	0
MetaRNN	1000	1000	1000	1000	1000	1000	984	991	850	994	993	811	987	744	271	997	923	408	734	0	301	60	214	8	1	316	44	288	34	8	0	0	0	0	0	0	0	0	0	0	0	0	0	0	0	0	0	0	0
MutFormer	1000	1000	1000	1000	1000	1000	989	991	919	998	982	927	981	854	458	985	946	575	829	699	0	164	371	65	2	530	138	482	87	45	2	3	10	0	0	1	5	5	6	0	0	0	0	0	0	0	0	0	3
mutationTCN	1000	1000	1000	1000	1000	1000	1000	1000	984	1000	999	984	996	959	746	996	994	849	917	940	836	0	639	223	24	792	414	699	294	340	7	102	171	9	7	27	18	30	39	3	1	1	4	0	4	0	0	3	49
gMVP	1000	1000	1000	1000	1000	1000	993	999	947	1000	999	938	999	880	571	976	979	677	925	786	629	361	0	112	27	649	258	577	105	172	7	57	38	1	1	1	18	2	10	1	1	1	1	0	0	1	1	0	3
EVmutation_independent	1000	1000	1000	1000	1000	1000	1000	1000	1000	1000	999	999	999	997	948	1000	998	962	985	992	935	777	888	0	93	965	696	882	533	648	48	370	420	26	25	71	67	60	54	28	21	0	27	3	5	0	1	18	103
DEOGEN2	1000	1000	1000	1000	1000	1000	1000	1000	1000	1000	1000	1000	1000	998	999	1000	1000	991	998	999	998	976	973	907	0	989	933	982	881	926	334	815	797	321	301	491	468	390	447	204	172	86	153	123	137	73	63	167	491
VESPA	1000	1000	1000	1000	1000	1000	990	995	900	997	997	881	993	841	444	978	951	582	850	684	470	208	351	35	11	0	95	436	86	114	0	22	29	1	1	0	0	0	0	0	0	0	0	0	0	0	0	1	0
UNEECON	1000	1000	1000	1000	1000	1000	1000	999	997	1000	1000	997	1000	979	853	1000	999	865	976	956	862	586	742	304	67	905	0	806	362	432	16	134	180	7	5	20	46	36	32	3	0	9	7	1	0	0	0	7	43
PHACTboost	1000	1000	999	1000	999	1000	996	1000	906	993	1000	901	995	869	504	961	967	594	928	712	518	301	423	118	18	564	194	0	76	138	8	29	9	0	0	1	35	8	16	0	0	0	2	0	0	0	0	0	2
ESM-1b	1000	1000	1000	1000	1000	1000	999	1000	988	1000	1000	994	1000	989	892	999	1000	964	1000	966	913	706	895	467	119	914	638	924	0	576	25	318	297	23	20	49	110	75	126	4	9	5	32	9	3	5	2	10	108
REVEL	1000	1000	1000	1000	1000	1000	999	1000	992	1000	999	993	998	990	838	1000	1000	894	976	992	955	660	828	352	74	886	568	862	424	0	32	169	199	0	0	28	55	23	64	3	5	0	8	0	0	0	1	0	47
ProGen2	1000	1000	1000	1000	1000	1000	1000	1000	1000	1000	1000	1000	1000	1000	1000	1000	1000	998	999	1000	998	993	993	952	666	1000	984	992	975	968	0	937	919	534	513	728	665	561	640	287	262	242	252	303	265	153	173	323	651
ClinPred	1000	1000	1000	1000	1000	1000	1000	1000	1000	1000	1000	1000	1000	997	969	1000	1000	979	995	1000	997	898	943	630	185	978	866	971	682	831	63	0	531	32	25	113	147	81	136	13	7	0	18	5	11	0	2	6	116
MutScore	1000	1000	1000	1000	1000	1000	1000	1000	1000	1000	1000	1000	1000	996	959	1000	1000	963	999	1000	990	829	962	580	203	971	820	991	703	801	81	469	0	19	14	101	163	92	163	2	13	10	22	17	7	1	5	15	120
BayesDel_noAF	1000	1000	1000	1000	1000	1000	1000	1000	1000	1000	1000	1000	1000	1000	1000	1000	1000	1000	1000	1000	1000	991	999	974	679	999	993	1000	977	1000	466	968	981	0	153	760	637	550	637	242	162	177	215	163	168	70	87	237	658
BayesDel	1000	1000	1000	1000	1000	1000	1000	1000	1000	1000	1000	1000	1000	1000	1000	1000	1000	1000	1000	1000	1000	993	999	975	699	999	995	1000	980	1000	487	975	986	843	0	778	657	559	659	256	173	187	220	176	180	72	92	258	686
VEST4	1000	1000	1000	1000	1000	1000	1000	1000	1000	1000	1000	1000	1000	1000	996	1000	1000	1000	1000	1000	999	973	999	929	509	1000	980	999	951	972	272	887	899	240	222	0	474	356	445	94	83	76	139	115	31	31	44	143	478
MutationAssessor	1000	1000	1000	1000	1000	1000	1000	1000	1000	1000	1000	1000	1000	999	991	1000	1000	1000	999	1000	995	982	982	933	532	1000	954	965	890	945	335	853	837	363	343	526	0	361	464	200	163	32	158	109	152	27	22	198	481
SNPs&GO	1000	1000	1000	1000	1000	1000	1000	1000	1000	1000	1000	1000	1000	1000	997	1000	1000	999	1000	1000	995	970	998	940	610	1000	964	992	925	977	439	919	908	450	441	644	639	0	600	272	231	80	198	211	240	112	103	261	614
SuSPect	1000	1000	1000	1000	1000	1000	1000	1000	1000	1000	1000	1000	1000	1000	994	1000	1000	997	1000	1000	994	961	990	946	553	1000	968	984	874	936	360	864	837	363	341	555	536	400	0	236	159	91	181	137	123	70	70	202	523
SPRI	1000	1000	1000	1000	1000	1000	1000	1000	1000	1000	1000	1000	1000	1000	1000	1000	1000	1000	1000	1000	1000	997	999	972	796	1000	997	1000	996	997	713	987	998	758	744	906	800	728	764	0	475	443	428	486	443	347	333	528	810
Rhapsody	1000	1000	1000	1000	1000	1000	1000	1000	1000	1000	1000	1000	1000	1000	1000	1000	1000	1000	1000	1000	1000	999	999	979	828	1000	1000	1000	991	995	738	993	987	838	827	917	837	769	841	525	0	476	476	556	449	373	354	566	857
PhD_SNP	1000	1000	1000	1000	1000	1000	1000	1000	1000	1000	1000	1000	1000	1000	999	1000	1000	1000	1000	1000	1000	999	999	1000	914	1000	991	1000	995	1000	758	1000	990	823	813	924	968	920	909	557	524	0	498	549	504	377	359	583	911
MPC	1000	1000	1000	1000	1000	1000	1000	1000	1000	1000	1000	1000	1000	1000	995	1000	1000	997	1000	1000	1000	996	999	973	847	1000	993	998	968	992	748	982	978	785	780	861	842	802	819	572	524	502	0	556	532	421	425	597	819
MOIpred_benign	1000	1000	1000	1000	1000	1000	1000	1000	1000	1000	1000	1000	1000	1000	1000	1000	1000	1000	1000	1000	1000	1000	1000	997	877	1000	999	1000	991	1000	697	995	983	837	824	885	891	789	863	514	444	451	444	0	460	316	324	550	822
DeepSAV	1000	1000	1000	1000	1000	1000	1000	1000	1000	1000	1000	1000	1000	1000	1000	1000	1000	1000	1000	1000	1000	996	1000	995	863	1000	1000	1000	997	1000	735	989	993	832	820	969	848	760	877	557	551	496	468	540	0	365	372	582	890
Eigen	1000	1000	1000	1000	1000	1000	1000	1000	1000	1000	1000	1000	1000	1000	1000	1000	1000	1000	1000	1000	1000	1000	999	1000	927	1000	1000	1000	995	1000	847	1000	999	930	928	969	973	888	930	653	627	623	579	684	635	0	498	714	926
SIFT4G	1000	1000	1000	1000	1000	1000	1000	1000	1000	1000	1000	1000	1000	1000	1000	1000	1000	1000	1000	1000	1000	1000	999	999	937	1000	1000	1000	998	999	827	998	995	913	908	956	978	897	930	667	646	641	575	676	628	502	0	696	946
MISTIC	1000	1000	1000	1000	1000	1000	1000	1000	1000	1000	1000	1000	1000	1000	998	1000	1000	1000	1000	1000	1000	997	1000	982	833	999	993	1000	990	1000	677	994	985	763	742	857	802	739	798	472	434	417	403	450	418	286	304	0	807
SNAP2	1000	1000	1000	1000	1000	1000	1000	1000	999	1000	1000	1000	1000	1000	992	1000	1000	994	1000	1000	997	951	997	897	509	1000	957	998	892	953	349	884	880	342	314	522	519	386	477	190	143	89	181	178	110	74	54	193	0
PHACT	1000	1000	1000	1000	1000	1000	1000	1000	1000	1000	1000	1000	1000	1000	999	1000	1000	999	1000	1000	1000	994	999	973	770	1000	999	1000	991	996	659	987	997	708	680	880	759	705	751	463	397	392	386	439	372	316	276	468	807
RITA	1000	1000	1000	1000	1000	1000	1000	1000	1000	1000	1000	1000	1000	1000	1000	1000	1000	1000	1000	1000	1000	1000	1000	1000	995	1000	1000	999	1000	1000	997	999	999	991	992	995	1000	988	993	919	907	952	928	893	901	898	905	950	984
DeMaSk	1000	1000	1000	1000	1000	1000	1000	1000	1000	1000	1000	1000	1000	1000	1000	1000	1000	1000	1000	1000	1000	1000	1000	1000	916	1000	1000	997	991	996	864	994	986	896	885	959	984	932	990	720	702	726	654	745	725	626	631	730	931
VESPAl	1000	1000	1000	1000	1000	1000	1000	1000	1000	1000	1000	1000	1000	1000	1000	1000	1000	1000	1000	1000	1000	998	1000	995	835	1000	1000	999	979	998	717	989	983	790	773	892	880	801	940	534	528	483	480	524	514	381	365	565	902
MutPred	1000	1000	1000	1000	1000	1000	1000	1000	1000	1000	1000	1000	1000	1000	1000	1000	1000	1000	1000	1000	1000	1000	1000	1000	974	1000	1000	1000	1000	1000	959	1000	1000	977	976	993	995	979	987	869	851	885	819	968	882	897	832	919	976
SNPs&GO3D	1000	1000	1000	1000	1000	1000	1000	1000	1000	1000	1000	1000	1000	1000	1000	1000	1000	1000	1000	1000	1000	1000	1000	999	971	1000	1000	1000	999	1000	980	999	1000	983	982	994	992	998	988	911	898	887	926	926	893	888	857	938	986
Tranception	1000	1000	1000	1000	1000	1000	1000	1000	1000	1000	1000	1000	1000	1000	1000	1000	1000	1000	1000	1000	1000	1000	1000	1000	994	1000	1000	999	1000	999	1000	999	999	990	991	997	999	995	995	984	974	953	953	949	968	949	952	965	992
PolyPhen2_HumVar	1000	1000	1000	1000	1000	1000	1000	1000	1000	1000	1000	1000	1000	1000	1000	1000	1000	1000	1000	1000	1000	1000	1000	999	964	1000	1000	1000	1000	1000	955	1000	1000	990	989	995	986	954	972	909	904	855	874	883	894	882	851	918	985
CONDEL	1000	1000	1000	1000	1000	1000	1000	1000	1000	1000	1000	1000	1000	1000	1000	1000	1000	1000	1000	1000	1000	1000	1000	1000	996	1000	999	1000	1000	1000	941	1000	997	978	978	985	1000	975	993	852	869	919	831	945	853	873	870	924	975
MetaLR	1000	1000	1000	1000	1000	1000	1000	1000	1000	1000	1000	1000	1000	1000	1000	1000	1000	1000	1000	1000	1000	1000	1000	1000	998	1000	1000	1000	1000	1000	965	1000	999	1000	1000	997	1000	986	990	919	917	963	936	982	898	948	930	973	983
Wavenet	1000	1000	1000	1000	1000	1000	1000	1000	1000	1000	1000	1000	1000	1000	1000	1000	1000	1000	1000	1000	1000	999	999	999	978	1000	998	997	996	998	968	994	984	956	956	970	985	977	983	894	895	910	913	896	878	862	874	924	970
PROVEAN	1000	1000	1000	1000	1000	1000	1000	1000	1000	1000	1000	1000	1000	1000	1000	1000	1000	1000	1000	1000	1000	1000	1000	1000	985	1000	1000	1000	1000	1000	982	1000	1000	994	992	1000	993	972	989	934	910	888	857	911	922	853	863	940	989
Envision	1000	1000	1000	1000	1000	1000	1000	1000	1000	1000	1000	1000	1000	1000	1000	1000	1000	1000	1000	1000	1000	1000	1000	1000	1000	1000	1000	1000	1000	1000	991	1000	1000	1000	1000	1000	995	996	994	971	967	966	963	972	982	964	940	971	996
LASSIE	1000	1000	1000	1000	1000	1000	1000	1000	1000	1000	1000	1000	1000	1000	1000	1000	1000	1000	1000	1000	1000	1000	1000	1000	1000	1000	1000	1000	1000	1000	1000	1000	1000	1000	1000	1000	1000	999	1000	1000	1000	995	991	999	1000	1000	1000	997	1000
SIGMA	1000	1000	1000	1000	1000	1000	1000	1000	1000	1000	1000	1000	1000	1000	1000	1000	1000	1000	1000	1000	1000	999	1000	998	977	1000	1000	1000	1000	999	983	1000	1000	976	974	992	974	971	981	955	909	888	872	929	944	868	865	924	994
Maverick_benign	1000	1000	1000	1000	1000	1000	1000	1000	1000	1000	1000	1000	1000	1000	1000	1000	1000	1000	1000	1000	1000	1000	1000	1000	1000	1000	1000	1000	1000	1000	1000	1000	1000	1000	1000	1000	1000	999	1000	996	1000	993	990	1000	999	1000	996	1000	1000
PANTHER	1000	1000	1000	1000	1000	1000	1000	1000	1000	1000	1000	1000	1000	1000	1000	1000	1000	1000	1000	1000	1000	1000	1000	1000	995	1000	1000	1000	1000	1000	998	1000	1000	997	998	1000	1000	1000	999	974	985	985	970	986	970	998	998	983	999
Unirep_evotune	1000	1000	1000	1000	1000	1000	1000	1000	1000	1000	1000	1000	1000	1000	1000	1000	1000	1000	1000	1000	1000	1000	1000	1000	998	1000	1000	1000	1000	1000	1000	1000	1000	1000	1000	1000	1000	1000	1000	978	988	994	973	982	980	989	987	990	1000
PolyPhen2_HumDiv	1000	1000	1000	1000	1000	1000	1000	1000	1000	1000	1000	1000	1000	1000	1000	1000	1000	1000	1000	1000	1000	1000	1000	1000	1000	1000	1000	1000	1000	1000	999	1000	1000	1000	1000	1000	1000	999	999	994	998	997	994	995	997	1000	999	998	1000
CADD_1.7	1000	1000	1000	1000	1000	1000	1000	1000	1000	1000	1000	1000	1000	1000	1000	1000	1000	1000	1000	1000	1000	1000	1000	1000	1000	1000	1000	1000	1000	1000	999	1000	1000	1000	1000	1000	1000	1000	1000	1000	1000	998	999	999	999	1000	998	1000	1000
MVP	1000	1000	1000	1000	1000	1000	1000	1000	1000	1000	1000	1000	1000	1000	1000	1000	1000	1000	1000	1000	1000	1000	1000	1000	1000	1000	1000	1000	1000	1000	1000	1000	1000	1000	1000	1000	1000	1000	1000	999	1000	1000	998	1000	1000	1000	1000	1000	1000
M-CAP	1000	1000	1000	1000	1000	1000	1000	1000	1000	1000	1000	1000	1000	1000	1000	1000	1000	1000	1000	1000	1000	1000	1000	1000	1000	1000	1000	1000	1000	1000	997	1000	1000	998	999	1000	999	998	999	992	996	992	996	999	996	996	1000	1000	1000
SIFT	1000	1000	1000	1000	1000	1000	1000	1000	1000	1000	1000	1000	1000	1000	1000	1000	1000	1000	1000	1000	1000	1000	1000	1000	1000	1000	1000	1000	1000	1000	1000	1000	1000	1000	1000	1000	1000	1000	1000	1000	1000	1000	997	1000	1000	1000	1000	1000	1000
MetaSVM	1000	1000	1000	1000	1000	1000	1000	1000	1000	1000	1000	1000	1000	1000	1000	1000	1000	1000	1000	1000	1000	1000	1000	1000	999	1000	1000	1000	1000	1000	996	1000	1000	1000	1000	1000	1000	1000	999	993	993	997	999	998	986	999	996	1000	1000
CADD_1.6	1000	1000	1000	1000	1000	1000	1000	1000	1000	1000	1000	1000	1000	1000	1000	1000	1000	1000	1000	1000	1000	1000	1000	1000	1000	1000	1000	1000	1000	1000	1000	1000	1000	1000	1000	1000	1000	1000	1000	1000	1000	1000	1000	1000	1000	1000	1000	1000	1000
AlphScore	1000	1000	1000	1000	1000	1000	1000	1000	1000	1000	1000	1000	1000	1000	1000	1000	1000	1000	1000	1000	1000	1000	1000	1000	1000	1000	1000	1000	1000	1000	1000	1000	1000	1000	1000	1000	1000	1000	1000	1000	1000	1000	1000	1000	1000	1000	1000	1000	1000
InMeRF	1000	1000	1000	1000	1000	1000	1000	1000	1000	1000	1000	1000	1000	1000	1000	1000	1000	1000	1000	1000	1000	1000	1000	1000	1000	1000	1000	1000	1000	1000	1000	1000	1000	1000	1000	1000	1000	1000	1000	1000	1000	1000	1000	1000	1000	1000	1000	1000	1000
PonP2	1000	1000	1000	1000	1000	1000	1000	1000	1000	1000	1000	1000	1000	1000	1000	1000	1000	1000	1000	1000	1000	1000	1000	1000	1000	1000	1000	1000	1000	1000	1000	1000	1000	1000	1000	1000	1000	1000	1000	1000	1000	1000	1000	1000	1000	1000	1000	1000	1000
CAPICE	1000	1000	1000	1000	1000	1000	1000	1000	1000	1000	1000	1000	1000	1000	1000	1000	1000	1000	1000	1000	1000	1000	1000	1000	1000	1000	1000	1000	1000	1000	1000	1000	1000	1000	1000	1000	1000	1000	1000	1000	1000	1000	1000	1000	1000	1000	1000	1000	1000
sequence_unet	1000	1000	1000	1000	1000	1000	1000	1000	1000	1000	1000	1000	1000	1000	1000	1000	1000	1000	1000	1000	1000	1000	1000	1000	1000	1000	1000	1000	1000	1000	1000	1000	1000	1000	1000	1000	1000	1000	1000	1000	1000	1000	1000	1000	1000	1000	1000	1000	1000
LIST-S2	1000	1000	1000	1000	1000	1000	1000	1000	1000	1000	1000	1000	1000	1000	1000	1000	1000	1000	1000	1000	1000	1000	1000	1000	1000	1000	1000	1000	1000	1000	1000	1000	1000	1000	1000	1000	1000	1000	1000	1000	1000	1000	1000	1000	1000	1000	1000	1000	1000
FathmmXF	1000	1000	1000	1000	1000	1000	1000	1000	1000	1000	1000	1000	1000	1000	1000	1000	1000	1000	1000	1000	1000	1000	1000	1000	1000	1000	1000	1000	1000	1000	1000	1000	1000	1000	1000	1000	1000	1000	1000	1000	1000	1000	1000	1000	1000	1000	1000	1000	1000
PrimateAI	1000	1000	1000	1000	1000	1000	1000	1000	1000	1000	1000	1000	1000	1000	1000	1000	1000	1000	1000	1000	1000	1000	1000	1000	1000	1000	1000	1000	1000	1000	1000	1000	1000	1000	1000	1000	1000	1000	1000	1000	1000	1000	1000	1000	1000	1000	1000	1000	1000
PhD-SNPg	1000	1000	1000	1000	1000	1000	1000	1000	1000	1000	1000	1000	1000	1000	1000	1000	1000	1000	1000	1000	1000	1000	1000	1000	1000	1000	1000	1000	1000	1000	1000	1000	1000	1000	1000	1000	1000	1000	1000	1000	1000	1000	1000	1000	1000	1000	1000	1000	1000
FATHMM	1000	1000	1000	1000	1000	1000	1000	1000	1000	1000	1000	1000	1000	1000	1000	1000	1000	1000	1000	1000	1000	1000	1000	1000	1000	1000	1000	1000	1000	1000	1000	1000	1000	1000	1000	1000	1000	1000	1000	1000	1000	1000	1000	1000	1000	1000	1000	1000	1000
fathmm-MKL	1000	1000	1000	1000	1000	1000	1000	1000	1000	1000	1000	1000	1000	1000	1000	1000	1000	1000	1000	1000	1000	1000	1000	1000	1000	1000	1000	1000	1000	1000	1000	1000	1000	1000	1000	1000	1000	1000	1000	1000	1000	1000	1000	1000	1000	1000	1000	1000	1000
BLOSUM62	1000	1000	1000	1000	1000	1000	1000	1000	1000	1000	1000	1000	1000	1000	1000	1000	1000	1000	1000	1000	1000	1000	1000	1000	1000	1000	1000	1000	1000	1000	1000	1000	1000	1000	1000	1000	1000	1000	1000	1000	1000	1000	1000	1000	1000	1000	1000	1000	1000
phyloP	1000	1000	1000	1000	1000	1000	1000	1000	1000	1000	1000	1000	1000	1000	1000	1000	1000	1000	1000	1000	1000	1000	1000	1000	1000	1000	1000	1000	1000	1000	1000	1000	1000	1000	1000	1000	1000	1000	1000	1000	1000	1000	1000	1000	1000	1000	1000	1000	1000
DANN	1000	1000	1000	1000	1000	1000	1000	1000	1000	1000	1000	1000	1000	1000	1000	1000	1000	1000	1000	1000	1000	1000	1000	1000	1000	1000	1000	1000	1000	1000	1000	1000	1000	1000	1000	1000	1000	1000	1000	1000	1000	1000	1000	1000	1000	1000	1000	1000	1000
LRT	1000	1000	1000	1000	1000	1000	1000	1000	1000	1000	1000	1000	1000	1000	1000	1000	1000	1000	1000	1000	1000	1000	1000	1000	1000	1000	1000	1000	1000	1000	1000	1000	1000	1000	1000	1000	1000	1000	1000	1000	1000	1000	1000	1000	1000	1000	1000	1000	1000
ProtGPT2	1000	1000	1000	1000	1000	1000	1000	1000	1000	1000	1000	1000	1000	1000	1000	1000	1000	1000	1000	1000	1000	1000	1000	1000	1000	1000	1000	1000	1000	1000	1000	1000	1000	1000	1000	1000	1000	1000	1000	1000	1000	1000	1000	1000	1000	1000	1000	1000	1000
Grantham	1000	1000	1000	1000	1000	1000	1000	1000	1000	1000	1000	1000	1000	1000	1000	1000	1000	1000	1000	1000	1000	1000	1000	1000	1000	1000	1000	1000	1000	1000	1000	1000	1000	1000	1000	1000	1000	1000	1000	1000	1000	1000	1000	1000	1000	1000	1000	1000	1000
GERP++	1000	1000	1000	1000	1000	1000	1000	1000	1000	1000	1000	1000	1000	1000	1000	1000	1000	1000	1000	1000	1000	1000	1000	1000	1000	1000	1000	1000	1000	1000	1000	1000	1000	1000	1000	1000	1000	1000	1000	1000	1000	1000	1000	1000	1000	1000	1000	1000	1000
phastCons	1000	1000	1000	1000	1000	1000	1000	1000	1000	1000	1000	1000	1000	1000	1000	1000	1000	1000	1000	1000	1000	1000	1000	1000	1000	1000	1000	1000	1000	1000	1000	1000	1000	1000	1000	1000	1000	1000	1000	1000	1000	1000	1000	1000	1000	1000	1000	1000	1000
SiPhy	1000	1000	1000	1000	1000	1000	1000	1000	1000	1000	1000	1000	1000	1000	1000	1000	1000	1000	1000	1000	1000	1000	1000	1000	1000	1000	1000	1000	1000	1000	1000	1000	1000	1000	1000	1000	1000	1000	1000	1000	1000	1000	1000	1000	1000	1000	1000	1000	1000
GenoCanyon	1000	1000	1000	1000	1000	1000	1000	1000	1000	1000	1000	1000	1000	1000	1000	1000	1000	1000	1000	1000	1000	1000	1000	1000	1000	1000	1000	1000	1000	1000	1000	1000	1000	1000	1000	1000	1000	1000	1000	1000	1000	1000	1000	1000	1000	1000	1000	1000	1000
3Cnet	1000	1000	1000	1000	1000	1000	1000	1000	1000	1000	1000	1000	1000	1000	1000	1000	1000	1000	1000	1000	1000	1000	1000	1000	1000	1000	1000	1000	1000	1000	1000	1000	1000	1000	1000	1000	1000	1000	1000	1000	1000	1000	1000	1000	1000	1000	1000	1000	1000
fitCons	1000	1000	1000	1000	1000	1000	1000	1000	1000	1000	1000	1000	1000	1000	1000	1000	1000	1000	1000	1000	1000	1000	1000	1000	1000	1000	1000	1000	1000	1000	1000	1000	1000	1000	1000	1000	1000	1000	1000	1000	1000	1000	1000	1000	1000	1000	1000	1000	1000
[truncated: 48 more columns]

## Sheet: Table S5
VEP	rank_score_indirect	rank_score_direct	absolute_difference
CPT-1	92.0758	93.4642	1.38837
AlphaMissense	89.5025	92.1365	2.63402
VARITY_R	86.4133	77.5215	8.89188
popEVE	86.1037	89.1893	3.08555
ESCOTT	85.5067	91.7692	6.26245
VARITY_ER	83.671	77.4114	6.25961
ESM-1v	83.6309	78.3599	5.27097
iGEMME	83.4057	89.5916	6.1859
SaProt	82.7248	84.7972	2.07241
GEMME	82.1458	88.7046	6.55879
mvPPT	82.131	73.9498	8.1812
DeepSequence	78.3567	73.48	4.87666
TranceptEVE	78.1839	88.5028	10.3189
CARP	77.688	73.046	4.64199
SNPred	76.3896	79.0598	2.67018
gMVP	75.6644	61.741	13.9234
MSA_Transformer	74.6655	77.7207	3.05527
PHACTboost	73.4261	66.8386	6.5875
VESPA	72.5713	69.5291	3.04218
EVE	72.4695	82.9831	10.5137
MetaRNN	71.8589	74.8335	2.97465
ESM2	70.7709	74.2055	3.43458
MutFormer	68.9178	74.6566	5.73881
EVmutation_epistatic	68.257	74.2723	6.01534
ESM-1b	66.9541	62.3761	4.57807
REVEL	66.329	65.585	0.744055
UNEECON	65.6707	68.0928	2.42211
mutationTCN	65.2941	70.735	5.44086
MutScore	64.8195	61.5278	3.29166
EVmutation_independent	62.4231	67.1131	4.69
ClinPred	60.4164	66.859	6.44261
SNAP2	59.942	56.5304	3.41164
SNPs&GO	59.0432	54.9627	4.08045
VEST4	58.4382	59.8585	1.42027
MutationAssessor	58.322	59.3411	1.01912
Rhapsody	57.8538	47.1859	10.6679
SuSPect	57.495	59.5268	2.03188
BayesDel_noAF	57.4244	56.6324	0.79194
BayesDel	57.011	56.7713	0.239691
PHACT	56.9565	51.6244	5.33211
VESPAl	56.6131	48.8317	7.7814
DEOGEN2	54.6446	66.0657	11.4211
PhD_SNP	54.0096	52.2359	1.77366
MOIpred_benign	53.689	54.628	0.938978
SIFT4G	53.6424	49.9427	3.69964
DeMaSk	53.246	47.9317	5.31429
ProGen2	53.0593	60.9609	7.90152
DeepSAV	52.8871	54.7079	1.82086
MISTIC	52.3309	57.278	4.9471
Eigen	51.2994	53.6839	2.3845
MPC	50.6781	57.1898	6.51168
SPRI	50.25	60.2083	9.9583
PolyPhen2_HumVar	49.9549	46.243	3.71185
SNPs&GO3D	49.4358	44.7849	4.65082
CONDEL	49.0394	45.2118	3.82765
MutPred	49.0375	46.4725	2.56503
MetaLR	48.2596	42.0529	6.20667
PROVEAN	45.9729	50.9612	4.98829
RITA	45.3681	48.2304	2.86227
SIGMA	45.1572	47.6914	2.53416
PANTHER	44.574	44.1393	0.434662
PolyPhen2_HumDiv	43.1111	41.4979	1.61323
Unirep_evotune	42.9306	37.6835	5.24708
Wavenet	42.4104	43.3337	0.923386
Envision	42.3958	49.2278	6.83196
Maverick_benign	41.3074	41.0907	0.216678
CADD_1.7	41.239	38.9622	2.27688
M-CAP	41.2328	38.3004	2.93239
LASSIE	40.9656	45.2149	4.24932
MVP	39.9274	31.3158	8.61165
Tranception	39.2604	51.8949	12.6344
SIFT	38.7592	39.9383	1.17909
MetaSVM	38.5444	39.3975	0.853018
CADD_1.6	35.3832	34.41	0.973111
AlphScore	34.3058	32.2723	2.03355
CAPICE	29.6742	29.0853	0.588942
InMeRF	27.7716	26.0275	1.74404
PonP2	26.9309	29.9817	3.05078
LIST-S2	26.2108	16.7499	9.46091
FathmmXF	22.5689	27.1461	4.57718
PrimateAI	21.6902	17.4845	4.20568
sequence_unet	20.3334	20.2551	0.0783006
PhD-SNPg	18.1097	20.1117	2.00201
fathmm-MKL	16.335	15.804	0.530998
FATHMM	16.054	12.6579	3.39607
BLOSUM62	15.6802	13.7438	1.93648
ProtGPT2	14.3198	8.45887	5.86091
phyloP	13.781	17.7079	3.92686
DANN	12.6163	14.5094	1.89314
LRT	12.3145	15.3856	3.07104
Grantham	9.79381	7.32372	2.47009
3Cnet	9.57287	3.50694	6.06592
fitCons	9.51585	2.47596	7.03989
GenoCanyon	9.35002	8.64717	0.702853
GERP++	8.55049	9.1266	0.576116
SiPhy	7.00572	8.13301	1.12729
phastCons	5.49556	9.12927	3.63371

## Sheet: Table S6
VEP	rank_score	proteins
CPT-1	92.1262	29
AlphaMissense	89.2019	36
popEVE	87.893	30
ESCOTT	87.2726	36
iGEMME	85.9439	36
GEMME	83.6084	36
TranceptEVE	83.5958	28
SaProt	83.3907	36
VARITY_R	81.8431	27
ESM-1v	81.5174	36
VARITY_ER	80.4886	27
MSA_Transformer	79.243	28
DeepSequence	78.3677	29
mvPPT	77.7206	26
EVE	77.6783	33
SNPred	77.5651	36
CARP	77.1625	28
MetaRNN	73.2027	36
EVmutation_epistatic	71.9934	36
PHACTboost	71.8686	36
MutFormer	71.3869	36
ESM2	70.5476	36
gMVP	69.8752	36
VESPA	69.4833	36
mutationTCN	67.8518	25
UNEECON	66.7914	36
REVEL	66.1282	36
ESM-1b	64.5088	36
EVmutation_independent	64.0367	36
MutScore	63.4098	35
ClinPred	63.1604	36
DEOGEN2	59.8378	36
VEST4	59.0423	36
SNPs&GO	59.0151	36
MutationAssessor	58.7999	36
BayesDel_noAF	57.1006	36
SNAP2	56.9754	33
BayesDel	56.9161	36
ProGen2	56.5145	33
SPRI	56.2642	30
PhD_SNP	55.6248	32
SuSPect	55.6245	36
PHACT	55.2377	36
MISTIC	54.5058	35
MOIpred_benign	54.1047	35
DeepSAV	53.6231	36
MPC	53.5591	36
Eigen	52.374	36
SIFT4G	52.1579	36
VESPAl	51.6418	36
Rhapsody	51.2071	34
DeMaSk	49.2402	31
PolyPhen2_HumVar	48.4059	36
PROVEAN	48.2823	36
MutPred	47.9463	36
SNPs&GO3D	47.6794	36
CONDEL	47.5165	36
SIGMA	46.1339	26
MetaLR	45.696	36
PANTHER	45.6754	36
Envision	45.6355	36
RITA	45.2055	28
Tranception	45.15	36
Wavenet	42.7659	28
LASSIE	42.6731	36
PolyPhen2_HumDiv	42.4129	36
Maverick_benign	41.2036	35
Unirep_evotune	40.8151	28
SIFT	40.341	36
CADD_1.7	40.3192	36
M-CAP	40.0494	36
MetaSVM	38.9866	36
MVP	36.3559	36
CADD_1.6	35.0482	36
AlphScore	33.4552	36
CAPICE	29.431	36
PonP2	28.8462	36
InMeRF	27.0074	36
FathmmXF	24.5163	36
LIST-S2	22.0907	36
sequence_unet	20.0373	36
PrimateAI	19.9346	36
PhD-SNPg	18.9232	36
fathmm-MKL	16.1357	36
phyloP	15.4075	36
BLOSUM62	14.6755	36
FATHMM	14.3191	36
LRT	13.5827	36
DANN	13.3994	36
ProtGPT2	11.0629	35
Grantham	9.13248	36
GenoCanyon	9.05119	36
GERP++	8.80111	36
SiPhy	7.48498	36
phastCons	7.01194	36
fitCons	6.50631	36
3Cnet	6.36989	36

## Sheet: Table S7
VEP	rank_score	proteins
CPT-1	91.9145	29
AlphaMissense	89.4639	36
popEVE	88.1237	30
ESCOTT	87.0889	36
iGEMME	85.8119	36
GEMME	83.7758	36
SaProt	83.2196	36
VARITY_R	82.0657	27
ESM-1v	81.8267	36
VARITY_ER	80.5472	27
SNPred	78.1344	36
DeepSequence	77.5091	29
TranceptEVE	75.2072	28
MetaRNN	74.0678	36
PHACTboost	72.5059	36
EVE	72.4823	33
MSA_Transformer	71.9807	28
CARP	71.2099	28
ESM2	71.0721	36
gMVP	70.9703	36
mvPPT	70.8595	26
MutFormer	70.4668	36
EVmutation_epistatic	68.8066	36
REVEL	67.4505	36
ESM-1b	65.9221	36
UNEECON	65.1466	36
VESPA	64.8445	36
ClinPred	64.4791	36
EVmutation_independent	63.7632	36
mutationTCN	63.4445	25
MutScore	63.216	35
DEOGEN2	61.0949	36
SPRI	60.6131	30
VEST4	60.507	36
ProGen2	58.5775	33
SNAP2	58.3198	33
BayesDel_noAF	58.2494	36
BayesDel	58.1254	36
MutationAssessor	57.3067	36
Rhapsody	56.8858	34
SuSPect	56.5896	36
PHACT	56.4121	36
DeepSAV	55.5101	36
MISTIC	55.4287	35
MPC	54.7832	36
SNPs&GO	54.2267	36
Eigen	53.8715	36
SIFT4G	53.6168	36
MOIpred_benign	52.6645	35
VESPAl	52.5256	36
PhD_SNP	50.7418	32
PROVEAN	49.9872	36
DeMaSk	49.8381	31
PolyPhen2_HumVar	49.6663	36
MutPred	49.2394	36
CONDEL	47.7821	36
SNPs&GO3D	47.4633	36
SIGMA	47.0987	26
Envision	46.8102	36
MetaLR	46.617	36
Tranception	46.5591	36
PolyPhen2_HumDiv	44.1207	36
LASSIE	43.7836	36
Wavenet	43.0831	28
Maverick_benign	42.6597	35
RITA	42.6338	28
CADD_1.7	41.9925	36
SIFT	41.8365	36
MetaSVM	39.9069	36
M-CAP	39.7345	36
Unirep_evotune	38.9942	28
MVP	37.7738	36
PANTHER	37.6613	36
CADD_1.6	36.9493	36
AlphScore	34.7026	36
CAPICE	30.0485	36
InMeRF	28.3285	36
PonP2	26.6575	36
FathmmXF	25.5193	36
LIST-S2	23.5474	36
PrimateAI	20.9647	36
sequence_unet	20.9557	36
PhD-SNPg	20.3869	36
fathmm-MKL	17.0868	36
phyloP	16.6992	36
BLOSUM62	15.5522	36
FATHMM	15.3053	36
DANN	14.5089	36
LRT	14.3158	36
ProtGPT2	11.0876	35
Grantham	10.0296	36
GenoCanyon	9.87311	36
GERP++	9.4273	36
SiPhy	8.32359	36
phastCons	7.54413	36
fitCons	6.66494	36
3Cnet	6.64946	36

## Sheet: Table S8
VEP	MutFormer	FATHMM	DEOGEN2	MetaSVM	3Cnet	Grantham	VARITY_R	mvPPT	gMVP	MutPred	Eigen	GEMME	popEVE	AlphaMissense	LIST-S2	fitCons	GenoCanyon	ESM2	LRT	SaProt	MutationAssessor	VARITY_ER	MetaRNN	GERP++	BayesDel_noAF	phyloP	InMeRF	PonP2	MVP	PrimateAI	PHACTboost	BLOSUM62	SIGMA	CADD	SNPred	ESM-1v	VEST4	CADD_1.7	UNEECON	iGEMME	M-CAP	CONDEL	CPT	MutScore	ESM-1b	LASSIE	DANN	PhD-SNPg	PROVEAN
SNPred	73.4396	96.7914	82.8758	87.3724	95.9906	99.2347	74.6424	81.1429	74.2561	76.7538	84.432	72.2861	62.2222	60.9694	91.6901	99.5792	98.2143	83.2695	98.2917	73.2262	86.1745	79.5839	57.7267	98.2143	71.7391	97.1939	83.1836	85.9482	88.3571	95.3548	54.2894	99.1071	83.7466	90.5612		76.5306	62.9389	80.9219	77.9292	70.7951	87.1009	87.0634	71.3907	62.4675	84.4388	90.7407	91.5816	91.4186	89.9329
MetaRNN	73.9073	96.4935	78.0178	89.246	94.8598	98.7547	70.2908	69.7588	70.6941	80.7487	86.1224	69.4937	61.3675	55.9701	91.7921	99.3216	98.6436	83.3127	98.4713	70.5045	87.1895	76.4855		98.2737	70.6832	97.7805	82.8205	87.9518	88.1101	93.6409	50.9926	99.0037	83.5165	90.2589	42.1456	73.1009	62.8463	83.4363	75.3036	70.624	87.3762	88.3166	67.9587	60.4922	80.9465	91.1258	93.3416	93.1741	89.974
PHACTboost	69.0571	93.8562	77.3657	87.0647	95.0588	99.125	70.521	66.7917	70.0645	62.4495	83.8356	70.0127	58.7629	56.9288	95.4545	99.3169	98.6352	82.5871	98.7179	68.2292	83.6842	75.8577	48.8834	99.1315	65.6679	98.0149	82.6478	90.457	82.6196	94.7302		98.625	84.2759	91.9355	45.7106	71.625	55.1331	85.199	71.8157	69.0076	84.6824	83.6915	66.6667	58.1818	82.5	90.571	93.6725	95.5326	89.2529
AlphaMissense	64.9471	94.2408	74.3918	82.6683	94.186	99.2565	64.3766	68.9139	64.7815	63.6977	77.6406	64.8101	51.7949		89.3939	99.7264	97.7612	79.2804	97.5578	67.1429	79.7101	73.7913	44.0299	97.7612	56.6959	95.2736	75.4161	80.9906	79.4192	94.717	43.0712	99.2565	80.6319	86.9403	38.9031	70.4857	52.665	77.3067	66.1269	64.5358	81.0237	81.3924	59.6899	51.0996	82.3163	85.582	90.2985	87.9931	85.6955
VEST4	65.857	93.368	71.2062	85.3535	92.4171	99.1117	61.1613	60.7955	62.7785	61.7166	81.7803	61.8065	55.1903	47.335	90.6555	99.0291	97.6071	79.319	98.3073	62.4506	81.4913	68.5161	37.1537	98.7406	59.0102	97.9849	81.201	88.8435	79.0932	91.0828	44.8669	98.9848	78.7709	90.0504	36.9311	66.8782		82.8283	67.2627	63.2558	81.0367	81.8999	60.5263	51.255	75	87.5843	93.199	95.1389	85.0065
popEVE	60.5263	92.5664	71.9237	81.5385	94.0063	99.1453	63.2302	64.6914	64.5941	57.9336	79.1045	60.5128		48.2051	88.9943	99.6269	96.7521	83.2479	96.3028	67.5214	83.274	70.9622	38.6325	97.7778	52.7397	94.5299	73.5395	80.4702	79.0657	91.5078	41.0653	98.9744	77.9896	87.1795	37.7778	79.8291	44.8097	77.226	65.7706	60.8949	79.6581	83.821	62.6316	52.8596	84.6154	85.3659	89.0598	88.4956	84.4797
MutScore	63.5262	94.8299	70.6507	82.6425	94.9519	99.2238	62.2691	67.5676	63.1717	60.7843	80.5991	60.8808	47.1404	48.9004	91.2857	99.7151	98.577	77.8497	98.262	63.6486	79.918	71.1082	39.5078	98.7063	56.939	96.8952	77.4151	82.7778	82.1288	94.5026	41.8182	98.9651	78.9694	89.5213	37.5325	66.6235	48.745	78.8312	66.0194	59.6899	82.1012	81.866	56.586		78.784	88.9488	91.2031	91.1504	88.5246
REVEL	64.5033	96.4935	72.1374	90.1112	93.6768	99.1261	60.6827	61.039	61.3402	60.9626	81.2245	59.3909	49.4017	45.8853	90	99.0476	98.2695	77.1995	98.2166	61.2192	82.6144	67.8887	33.1273	98.6403	56.592	96.2917	83.1836	84.3373	83.5634	92	40.0498	98.8764	77.1664	89.246	31.5051	65.5431	44.697	79.9257	65.3171	61.4329	84.5297	83.2915	55.9585	49.0933	77.6529	89.0212	93.5723	93.6644	84.375
MOIpred_benign	65.5022	94.7447	67.8414	83.5007	90.8847	98.5653	60.292	62.3701	61.4493	66.3043	73.8881	57.5323	54.1985	49.0674	86.1244	98.4218	96.5567	76.0057	95.5556	61.0272	78.9474	66.7153	36.2069	95.9828	58.8489	92.9699	77.2989	83.6923	76.2391	86.9376	45.5331	97.9914	75.1938	82.9268	37.7331	65.4232	48.6804	72.9107	62.2556	61.1015	80.4598	79.3353	57.9104	50.5831	72.5968	80.4665	90.9613	89.901	78.1627
BayesDel_noAF	59.1512	94.7712	65.4337	82.7114	91.5493	98.7469	53.7389	56.3433	55.0258	55.5855	74.5205	51.5924	47.2603	43.3041	87.2077	99.0437	98.263	73.6646	98.3355	56.0468	77.8947	60.4563	29.3168	98.263		96.1538	75.8665	85.8681	79.5712	88.5822	34.3321	98.4962	73.5901	85.1117	28.2609	60.1504	40.736	74.7198	59.4046	53.2824	76.2142	78.6346	51.7555	43.061	68.9223	83.9523	92.0596	90.5822	78.5059
CPT	56.1813	92.9539	63.6968	77.9793	91.9708	97.8008	55.1587	58.6408	55.6742	56.1625	72.7532	52.9566	37.193	40.3101	85.5093	98.5775	96.6408	77.8497	95.4545	60.7046	77.0068	63.8889	32.0413	97.2868	47.9844	92.6357	68.75	79.694	74.3119	88.5117	33.3333	98.4476	75.6063	81.6537	28.4768	70.7633	39.4737	70.7254	59.5506	53.47	76.2646	78.1579		43.414	76.0673	81.7056	86.9509	86.7021	77.3098
GEMME	55.894	90.5459	65.7106	78.5533	89.2019	98.2278	52.3316	53.5985	53.2819	53.4247	74.581		39.4872	35.0633	86.9748	99.0251	96.2025	73.6375	95.9424	57.2377	77.6439	60.2332	30.5063	97.4684	48.2803	93.6709	69.8718	81.5217	72.6573	87.1959	29.7332	98.7342	72.2146	84.0506	27.7139	58.7342	38.1935	72.4619	53.6153	52.207	75.9848	78.121	47.0434	39.1192	72.2785	82.2517	89.3671	85.5652	77.1696
iGEMME	54.0412	91.746	63.7209	77.5915	91.1932	98.1735	53.1394	56.0538	54.321	51.6611	75.6303	47.3364	38.9105	35.4642	86.745	99.3289	95.8904	73.516	96.0692	55.5728	76.3492	61.7152	29.376	96.8037	46.4122	93.7595	69.4316	79.2144	72.0679	86.7488	30.9924	98.7823	73.511	83.8661	29.2049	56.4688	36.7442	69.771	55.6098		74.9618	76.8519	46.53	40.3101	72.6027	81.6746	88.7367	85.1107	79.8092
EVE	55.8559	90.1615	64.7315	76.4124	92.0424	97.8903	54.1007	56.2633	53.6337	49.5385	71.8069	48.0687	32.8794	36.5682	84.7114	98.913	95.9155	71.8706	96.7977	56.8047	72.5373	61.7266	31.5493	96.9014	45.3258	92.9577	69.8987	78.2344	71.612	87.909	33.8505	97.3277	72.3602	84.3662	30.5916	58.6498	36.2984	72.0339	55.4878	48.8114	70.0141	75.5014	42.8363	40.9091	74.6835	80.0898	86.4789	86.5125	82.5959
MISTIC	57.1429	93.3526	61.0482	82.8255	91.7989	98.338	53.9437	66.0606	52.0685	54.8872	69.3906	52.0394	40	38.3657	83.8957	99.169	96.2604	67.9612	96.1373	53.207	71.137	60.5634	36.6158	97.0914	50.765	92.6593	71.1457	78.4866	77.9184	88.359	34.6314	98.1994	70.3647	80.8864	30.3797	57.4792	42.4328	69.541	54.3605	50.9275	74.2382	75.0696	48.2709	39.255	67.59	78.6325	86.8421	83.4615	76.3768
VARITY_R	52.6245	89.8936	61.8926	77.4968	91.1271	98.8535		57.0888	50.7874	53.2877	70.5964	47.6684	36.7698	35.4962	84.8821	98.892	96.4646	70.0379	96.619	55.409	72.4047	73.3586	29.5828	97.4747	46.2611	94.4444	68.6684	78.933	71.3736	88.1226	29.479	98.2166	71.7033	83.7121	25.3576	56.9427	38.8387	71.3561	54.4582	46.8606	73.1646	73.1114	44.8413	37.5989	70.828	81.8548	86.7424	85.1658	80.9333
VESPA	56.6667	92.3077	56.7797	77.0492	90.1639	97.541	44.4444	48.8889	47.1074	49.5652	77.451	52.459	31.8681	22.1311	85.5769	99.0196	95.082	71.3115	91.6667	42.9752	67.8571	51.2821	27.8689	95.082	45.082	93.4426	71.9008	70.6897	72.5	88.4298	37.1901	97.541	77.3913	81.9672	27.0492	50	43.6975	76.2295	47.0588	52.8302	77.8689	72.5	33.913	37.5	70.4918	80.1653	89.3443	85.9649	78.8136
UNEECON	49.381	90.9859	59.5862	74.0891	90.3704	98.2456	45.5418	50.0971	48.3425	50.9517	71.5116	46.3847	34.2294	33.8731	84.7407	98.9826	97.7058	72.5676	96.25	53.3145	76.4539	53.7723	24.6964	97.3009	40.5954	94.4669	67.9452	75.6098	71.5458	87.2951	28.1843	97.9757	70.614	81.7814	22.0708	54.386	32.7373	70.3654		44.3902	72.1997	76.184	40.4494	33.9806	71.9298	83.2196	87.8543	85.7923	77.7151
gMVP	51.4745	91.6103	59.2348	73.8402	91.6865	98.2005	49.2126	54.8077		52.0891	66.8085	46.7181	35.4059	35.2185	83.0725	99.2928	96.144	69.4087	94.9602	53.7012	69.3351	56.5617	29.1774	95.8869	44.7165	92.6735	65.9326	75.5862	70.7953	87.6783	29.6774	97.9434	71.6667	78.7918	25.7439	55.2699	37.2215	67.7835	51.5193	45.3704	71.6129	71.634	44.3258	36.8283	66.838	76.7785	85.7326	81.1287	74.1192
ESCOTT	49.7872	89.7143	57.9609	74.2156	90.4884	98.3673	47.0263	51.7103	48.9655	48.8922	70.0752	38.5034	33.5689	30.8844	85.2853	99.2504	95.6463	70.3401	94.6629	51.7956	72.8448	55.4633	26.1224	96.3265	42.292	91.8367	65.6593	77.9883	68.9655	85.282	26.6393	98.9116	69.3182	81.6327	24.9315	51.8367	32.964	68.4857	48.538	30.9451	73.3607	73.7569	41.4669	36.1997	68.1633	79.0368	88.1633	84.2676	74.8212
BayesDel	49.8677	92.7273	57.8145	76.3906	92.0561	98.6301	45.7071	58.4416	47.4293	53.3422	66.9388	45.0633	37.094	36.0697	84.6785	99.0502	97.164	66.8727	96.051	50.7115	69.9346	53.6616	23.1813	97.2873	58.3127	93.9581	67.7337	76.573	75.7196	87.1571	30.397	98.5056	67.8571	81.2577	14.4133	53.6737	37.6574	68.356	51.1471	43.9878	73.0198	72.6131	43.2817	36.2225	64.1345	78.1746	88.0395	82.2526	73.0469
DeepSequence	42.0765	91.3043	52.6882	74.2268	99.115	98.4694	40.8377	54.0741	48.6911	37.234	65.6627	41.9689	24.5509	23.9796	86.3095	99.4048	96.9388	69.898	94.2408	47.9592	67.2131	50.7853	21.9388	96.4286	36.9231	92.8571	70.1571	72.973	71.875	90.1554	29.3814	97.9592	67.5676	83.1633	20	46.4286	31.7708	70.4082	50.5376	40	76.8041	70.8333	36.2694	29.5699	71.4286	75.6757	91.8367	85.8696	75.8242
SaProt	49.6533	87.7717	54.5213	69.7795	90.0485	96.8831	44.591	53.4221	46.2988	48.1066	65.043	42.7623	32.4786	32.8571	81.6092	97.4286	93.1436	70.6564	90.8		66.8033	54.2216	29.4955	93.9198	43.9532	89.7801	61.2903	72.6257	66.9725	83.6601	31.7708	97.2727	69.0934	77.1022	26.6399	52.3499	37.5494	66.0182	46.6855	44.2724	69.8701	69.17	39.2954	36.3514	67.3629	71.9225	83.4411	81.25	74.5924
MutPred	55.2367	88.3916	55.5556	70.7219	86.9347	96.8961	46.5753	52.1042	47.9109		59.9705	46.5753	42.0664	36.3023	79.9705	98.5229	94.5187	65.9973	92.1596	51.8934	65.3147	50.9589	19.2513	94.2513	44.4145	89.1711	64.9584	74.5014	64.4114	80.5668	37.5505	96.2213	66.369	74.4652	23.2462	56.2753	38.2834	64.9264	49.0483	48.3389	68.6747	68.0272	43.8375	39.2157	60.7287	72.1826	87.4332	82.6816	65.5462
MutFormer		87.7778	56.7164	70.9934	85.8537	96.5608	47.3755	54.3021	48.5255	44.6198	64.1026	44.106	39.2982	35.0529	75.5459	97.5818	93.254	62.649	93.0328	50.3467	64.6648	53.432	26.0927	94.4444	40.8488	88.2275	63.2	72.3164	67.7419	80.3213	30.9429	96.9577	64.1536	74.4709	26.5604	53.5714	34.143	65.073	50.4814	45.9588	66.313	65.9574	43.8187	36.4738	61.5079	71.028	83.9947	82.6087	69.9583
CAPICE	52.5132	87.22	53.9355	69.9371	89.5105	97	43.5897	54.6992	44.5736	47.1467	62.8809	44.4586	38.2504	34.5	80.6362	99.0318	94.0955	62.9537	92.8664	46.9201	62.417	50.3846	29.3082	95.9799	43.884	89.4472	64.0103	72.9475	66.7092	84.1169	27.4905	95.875	62.5344	76.1307	27.8772	51.3819	37.6923	64.691	48.2432	45.7187	67.3804	63.7755	41.8514	32.5974	60.0503	73.2804	85.0503	81.2825	66.7989
VARITY_ER	46.568	88.5638	53.8363	72.5664	90.4077	98.3439	26.2626	51.9849	43.3071	49.0411	65.4646	39.7668	29.0378	26.2087	80.8599	98.4765	95.8333	64.2225	95.5787	45.7784	66.0972		23.5145	97.096	39.5437	92.9293	61.4883	74.2818	67.009	84.4189	24.1423	97.8344	68.4066	80.6818	20.2861	49.172	31.4839	67.4271	46.2277	38.2848	67.7215	68.3739	35.9788	28.8918	63.3121	77.6882	85.4798	82.897	74.6667
ClinPred	46.4901	89.3506	50.5089	68.356	90.3981	97.628	38.8116	56.5863	44.201	51.6043	60.9524	42.5127	28.547	26.0599	80.274	98.7755	95.9209	62.5774	93.758	44.8768	66.1438	46.5234	22.9913	95.6737	41.5423	90.8529	63.2863	71.8876	64.6173	84.875	23.7562	97.3783	63.9615	76.885	12.3724	48.0649	34.0909	66.2949	43.4548	39.1768	65.8416	65.9548	37.8238	26.943	63.0462	74.0741	83.56	78.0822	71.4844
Rhapsody	43.9614	80.4651	59.5349	70.1835	84.252	95.8904	42.7907	49.3333	49.7608	39.8058	60.2041	38.3178	43.4783	32.4201	77.8325	97.449	94.4954	60.7306	93.4579	46.9194	63.5071	51.6279	24.3119	94.9541	34.8624	88.5321	60	64.7619	61.5741	79.6296	26.6055	93.6073	69.6517	76.1468	25.3521	54.7945	27.4419	65.1376	49.2823	43.0851	61.0092	65.5814	45.0237	35.4067	61.6438	68.2692	86.2385	75.2874	69.3023
ESM-1v	46.4286	85.9948	52.6923	66.0424	87.3239	94.0224	42.9299	50.9363	44.6015	43.7247	60.4396	41.1392	19.8291	29.5143	76.584	97.6712	89.9128	65.4613	88.6744	47.6501	62.9776	50.828	26.7746	91.4072	39.8496	84.4334	59.7951	67.2021	62.8788	78.4635	28.375	93.3998	63.8736	71.2329	23.4694		33.1218	60.5493	45.614	43.5312	63.5	64.3853	29.1074	33.2471	65.1308	66.7989	78.8294	79.7599	66.6667
DEOGEN2	43.1479	90.7877		70.8651	86.0577	98.3333	38.1074	48.4791	40.7652	44.4444	58.9958	34.2894	27.9029	25.6082	80.0836	98.6072	95.0445	61.7048	95.1571	45.3457	65.4402	46.0358	21.9822	95.5527	34.5663	90.0889	59.0013	70.9413	64.5619	83.162	22.5064	98.4615	63.4722	75.2224	17.1242	47.1795	28.5344	60.8917	40.4138	36.2791	63.6943	65.9794	36.0372	29.3493	58.4615	73.1707	83.4816	79.7891	67.4699
DeepSAV	43.1034	87.5328	45.3728	67.0839	90.8019	98.2522	36.6539	49.7186	36.7268	43.843	56.8088	35.9137	24.6154	24.8439	78.4828	98.6283	95.0062	58.75	94.8387	41.3613	58.3884	43.8059	21.598	95.3808	34.4654	90.1373	58.1515	69.2617	60.1266	84.0909	21.9298	97.5031	61.2637	71.9101	18.1818	45.3184	26.7176	59.6996	38.1081	35.9209	64.2857	61.0406	33.8521	25.974	55.8052	68.9655	84.02	78.3133	65.6579
PHACT	42.8951	84.183	45.2685	65.5473	85.4118	97.25	33.6722	48.2176	37.2903	44.4145	58.0822	32.7827	26.8041	24.3446	81.5427	98.224	95.0372	56.8408	95.1282	41.0156	58.5526	42.3126	19.8511	95.9057	31.3358	91.3151	58.9974	71.371	58.3123	82.5596	8.80893	96.375	57.3793	73.3251	20.7426	45.375	23.5741	59.5771	38.0759	31.2977	64.01	62.0733	33.7224	24.4156	55.625	67.3307	85.3598	77.3196	66.5793
EVmutation_epistatic	41.6162	84.5238	48.5207	62.069	86.1953	96.381	36.7387	49.4253	40.9804	35.8607	55.3419	26.8859	23.5443	28.381	77.9661	98.0851	94.2748	52.975	93.4783	37.251	53.9394	44.4008	21.5649	94.8473	31.5488	90.458	59.2955	66.2626	58.2524	81.3462	27.8626	94.2857	62.9474	72.7099	22.8963	39.619	24.1715	61.7591	41.0204	28.5068	56.8966	56.2016	29.783	33.8645	57.5238	67.2727	84.542	72.4638	68
mvPPT	45.6979	80.8061	51.3308	60.2968	88.2759	91.3858	42.9112		45	47.8958	52.2954	46.4015	35.3086	31.0861	66.8724	95.8084	83.859	55.2876	77.6938	46.3878	58.3815	48.0151	30.2412	83.1169	43.6567	75.1391	54.4933	61.1881	56.6855	72.5746	33.2083	89.1386	56.3126	64.9351	18.6667	49.0637	39.2045	57.6994	49.7087	43.9462	57.885	57.885	41.3592	32.4324	55.2434	60.1145	71.0575	60.3491	58.3493
Maverick_benign	43.0014	85.5491	47.6728	63.1724	89.7098	96.2448	37.2191	52.4194	37.8766	44.7605	53.5172	35.3607	27.8937	25.1389	74.3119	98.4848	94.3526	55.663	90.1569	38.897	57.7035	41.0112	23.6915	94.0771	37.1706	87.3278	54.5714	63.8806	61.5385	81.0321	23.7171	95.6885	57.0552	69.2837	16.9275	45.8971	29.8592	57.7135	37.2607	33.8983	58.8398	58.4722	32.948	24.5665	52.573	62.8613	80.0275	69.8656	58.9855
VESPAl	42.4403	87.1222	44.2875	60.6516	84.7418	96.625	33.6735	48.6842	33.9768	38.7534	51.3103	30.4956	21.5385	22.25	72.9282	97.6616	93	52.875	87.6129	36.0784	52.9101	38.7755	20.125	92.125	32.4969	84.375	53.4018	63.1367	55.8935	79.0139	22.0828	96.375	55.6319	66.25	18.6701	41.875	24.9682	56.015	32.341	29.5282	60.2258	55.4707	27.2727	25.1621	50.25	62.069	80.375	69.6398	57.6316
SNAP2	37.9771	81.7308	42.5891	61.8785	82.5784	97.6147	30.0935	45.5526	35.283	35.2705	50.0928	28.2528	27.5779	21.4679	70.9278	97.7819	91.5596	53.7615	88.6148	34.542	56.4299	39.0654	17.2477	93.578	30.1294	85.3211	50.8475	67.7043	54.6642	75	20.1107	97.7982	54.5817	68.2569	20.4503	40.9174	23.9252	55.5147	34.308	30.3688	59.116	54.1744	28.8679	24.3346	46.789	62.1415	81.2844	75	57.0328
mutationTCN	40.4211	83.8509	43.0041	59.0818	88.172	96.0317	32.8571	49.2447	40.6953	31.9742	52.2222	27.2177	20	27.381	75.7709	98.0088	92.8429	46	90.5155	35.1967	43.7895	38.3673	19.0855	92.4453	30.2789	88.0716	57.4338	63.9241	55.2632	80.7615	25.9921	94.4444	59.9129	70.7753	20.4082	36.1111	22.7642	59.3625	36.1702	29.2056	51.8962	48.0808	27.0103	31.8087	55.9524	65.1261	80.9145	71.9697	62.8392
Eigen	35.8974	84.5934	41.0042	60.5442	85.5643	97.5275	29.4036	47.7046	33.1915	40.0295		25.2793	20.8955	22.3594	76.5507	98.2313	96.8707	52.9332	95.0774	34.8138	55.6671	34.3967	13.8776	98.7755	25.3425	94.5578	49.3653	67.4521	56.9061	81.405	16.1644	97.2527	52.5758	74.8299	15.4278	39.4231	18.2197	56.0709	28.343	24.3697	56.4033	55.2812	27.1041	19.4009	49.1758	63.3903	85.7143	76.616	57
ESM-1b	38.4921	85.4712	41.4103	63.2959	85.9155	97.1357	29.172	44.7566	33.162	39.2713	50.8242	27.7215	15.3846	17.6837	74.5179	98.0822	93.6488	53.1172	92.1493	32.5065	53.4914	36.6879	18.929	94.396	31.0777	87.5467	54.8015	67.7376	54.9242	79.471	17.5	96.3885	57.1429	69.863	15.5612	34.6202	25	54.8065	28.0702	27.0928	59.75	53.6122	23.9327	21.216		61.6402	83.4371	74.9571	59.3176
SPRI	35.3425	79.1892	47.8495	59.8446	84.9765	93.0233	30.3191	42.0233	40.2667	34.5404	52.0115	29.9213	27.551	25.5814	73.6994	95.702	93.5401	47.013	92.2872	35.3723	50.5556	35.9043	19.8966	93.2817	27.4611	89.9225	57.2193	64.5429	51.5789	77.8646	20.4663	91.9897	60.3399	66.1499	21.4854	42.3773	20.6349	56.2176	37.0787	31.4024	52.8497	50.9235	32.6203	28.1501	53.4884	59.726	80.1034	75.4839	58.7131
InMeRF	36.6667	86.6756	40.8673	64.0565	84.87	95.6466	31.3316	45.5067	33.9378	35.0416	50.6347	30.1282	26.4605	24.5839	74.7875	98.7342	95.1344	51.6667	94.9735	38.7097	51.4865	38.5117	17.1795	95.5186	24.1335	90.3969		65.7967	52.7273	75.7772	17.3522	95.2625	52.8354	66.7093	16.8164	40.2049	18.799	52.8278	32.0548	30.5684	56.4267	54.0962	31.117	22.5849	45.1985	59.0426	84.507	72.9825	52.973
CADD_1.7	34.927	81.5104	39.1083	57.0012	81.5421	97.7528	28.6439	42.3006	32.2165	35.0736	43.9291	27.5381	22.774	22.6933	75.3086	97.6871	96.0445	51.9207	93.6143	33.9818	48.3617	32.5729	16.5637	97.4042	25.2802	91.8418	47.1722	65.1475	50.5646	75.75	14.801	97.7528	48.7603	64.2769	19.0781	39.4507	17.1717		29.6346	30.229	54.0943	50.7557	29.2746	21.1688	45.1935	54.9801	87.8863	74.9147	54.1775
ESM2	37.351	82.0546	38.1679	54.6468	81.25	93.5564	29.9621	44.7124	30.5913	34.0027	47.0668	26.3625	16.7521	20.7196	68.6301	96.4626	89.246		85.3129	29.3436	49.3455	35.7775	16.5637	90.6057	26.3354	82.4475	48.3333	60.3748	50.3759	72.875	17.4129	93.9281	51.511	63.0408	16.6028	34.5387	20.681	48.0793	27.4324	26.3318	54.3424	52.5189	22.1503	22.1503	46.7581	56.4238	76.0198	68.7713	54.5573
MutationAssessor	35.3352	83.5841	34.5598	53.3333	81.5461	95.3887	27.5953	41.6185	30.6649	34.6853	44.3329	22.3561	16.726	20.2899	72.5968	97.1306	90.9804	50.6545	89.1275	33.1967		33.7714	12.8105	92.4183	22.1053	83.6601	48.5135	61.4525	50.9934	72.859	16.3158	94.7299	50.8523	65.2288	13.8255	37.0224	18.5087	51.6383	23.5461	23.6508	53.6649	49.6032	22.9932	20.082	46.5086	56.0501	79.6078	72.5455	53.6451
MVP	32.2581	87.7922	35.4381	55.0816	83.9623	96.3384	28.6264	43.3145	29.2047	35.5886	43.0939	27.3427	20.9343	20.5808	68.0055	97.9339	91.99	49.6241	88.3571	32.7654	48.7417	32.991	11.8899	92.7409	20.4288	84.8561	47.2727	60.4871		74.1772	17.3804	94.9495	48.0501	63.204	11.6429	37.1212	20.7809	49.4354	28.4542	27.9321	52.8894	50.2551	25.6881	17.8712	44.9495	54.2282	78.7234	66.8977	51.1719
SIGMA	35.8464	80.8633	36.5278	56.121	81.8878	95.8791	28.1593	43.6874	28.3333	33.631	47.4242	27.7854	22.0104	19.3681	66.4653	97.2769	92.3077	48.489	86.9873	30.9066	49.1477	31.5934	16.4835	91.2088	26.4099	82.5549	47.1646	61.0542	51.9499	72.6389	15.7241	95.1923		61.5385	16.1157	35.989	21.2291	51.2397	29.386	26.3323	54.1322	50.0695	24.2511	20.8914	42.8571	54.1844	75.4121	68.2482	50.2882
CONDEL	34.0426	87.1222	34.0206	53.392	81.7102	95.057	26.7606	42.115	28.366	31.9728	44.5816	21.879	16.179	18.6076	70.4986	97.1193	90.5779	47.3552	87.0634	30.83	50.3968	31.6261	11.5578	89.5729	21.3654	81.7839	45.9038	60.4336	49.7449	71.5375	16.3085	94.1698	49.9305	62.5628	12.9366	35.6147	18.1001	49.2443	23.6806	23.1481	51.1307		21.8421	18.0026	46.3878	54.7145	78.5176	67.9443	53.562
MetaLR	31.9205	94.5455	33.0789	43.3869	82.2014	93.7578	27.0544	45.4545	28.9948	32.3529	43.1293	26.5228	19.4872	20.6983	67.6712	96.5986	89.246	48.6989	86.1146	34.6304	47.9739	34.6397	11.6193	89.9876	18.7811	80.4697	42.8755	57.162	46.1731	70.75	18.1592	93.2584	48.5557	59.0853	12.5	37.3283	18.5606	45.9727	26.9906	26.372	50.495	51.7588	25.2591	20.2073	43.5705	51.9841	77.2559	64.726	49.8698
SIFT4G	31.3779	83.5958	33.7696	55.7398	84.6523	97.4359	21.2516	40.1515	27.7778	32.9201	41.7722	17.7314	15.0519	15	74.048	98.4572	92.112	45.5471	89.4875	27.1053	46.0296	27.3794	12.341	93.0025	22.5352	84.4784	44.8549	60.8219	48.6005	75.8044	14.0845	97.3077	50.2793	63.6132	13.5348	33.2051	18.0892	49.6173	22.3611	17.3643	53.129	45.0065	18.5923	14.4192	41.1538	53.6785	80.5344	67.9443	49.8029
EVmutation_independent	34.7475	80.754	33.7278	54.7893	83.8384	94.4762	27.5049	45.6897	32.549	30.7377	41.6667	19.3424	16.4557	20.381	69.4915	96.5957	88.9313	39.1555	85.3755	27.0916	35.1515	34.3811	16.4122	90.2672	23.9006	79.9618	51.0763	60	47.9612	72.5	22.1374	91.2381	55.1579	63.5496	17.4168	32.381	17.3489	50.6692	29.1837	20.5882	46.7433	38.3721	21.1045	27.2908	44.7619	55.9596	75.9542	63.5266	55.2
PROVEAN	30.0417	82.523	32.3963	53.776	83.6145	98.1627	19.0667	41.6507	25.8808	34.4538	42.8571	22.8304	15.5203	14.3045	69.4524	98	94.1406	45.4427	92.1017	25.4076	46.3549	25.3333	10.026	94.5312	21.4941	87.5	47.027	62.901	48.8281	75.8893	10.7471	97.9003	49.7118	64.7135	10.0671	33.0709	14.9935	45.5614	22.2849	20.1908	51.4323	46.438	22.6902	11.4754	40.6824	56.4315	79.4271	71.6578
M-CAP	33.687	83.3766	36.3057	53.5891	79.8595	94.5	26.8354	42.115	28.3871	31.3253	43.5967	24.0152	20.3419	18.9763	62.6886	95.0954	89.1089	45.6576	83.801	30	46.3351	32.2785	12.6238	88.6139	23.7858	78.7129	43.5733	55.4217	47.1106	72.3404	15.3176	93.125	45.8678	55.5693	12.7714	36.5	18.9633	45.9057	27.6653	25.0382		48.8693	23.7354	17.8988	40.125	54.2328	74.2574	60.5489	48.5677
DeMaSk	32.0106	78.2723	31.0256	50.8115	81.4554	96.264	23.4395	38.2022	24.5501	30.9042	40.3846	16.8354	16.5812	16.5629	64.7383	95.7534	88.1694	42.2693	81.8533	25.8486	41.6337	28.0255	11.3325	88.4184	20.4261	77.5841	40.717	56.091	41.7929	69.8992	11.5	96.1395	44.3681	57.0361	10.8418	32.005	15.4822	43.3208	24.6964	17.9604	50	42.7123	20.6986	14.1009	37.858	51.455	75.0934	59.1767	47.5066
SuSPect	29.5019	78.42	27.4953	50.0924	80.7692	94.4751	21.7636	40.6504	21.7803	26.1044	38.3613	15.6716	12.0192	17.3112	66.0455	96.475	90.4236	44.7514	86.0952	25.0958	42.5819	25.8912	9.76059	90.7919	18.5529	80.663	42.155	55.7505	45.6929	70.6865	14.2593	93.3702	46.4	58.3794	9.98117	30.7551	14.0713	46.4945	18.9824	17.1739	47.3198	45.4376	16.6352	15.8397	39.2265	51.4395	75.5064	64.2857	45.4545
LASSIE	28.972	79.0055	26.8293	52.381	79.9031	96.4286	18.1452	39.8855	23.0872	27.8174	36.4672	17.7483	14.6341	14.418	66.8613	97.0085	91.7989	43.5762	91.2925	28.0775	43.9499	22.3118	8.87417	93.6508	16.0477	89.2857	40.9574	57.6056	45.7718	71.3521	9.42895	95.7672	45.8156	60.8466	9.25926	33.0688	12.4157	45.0199	16.7804	18.3254	45.7672	45.2855	18.2944	11.0512	38.3598		76.455	68.3544	43.5685
MetaSVM	29.0066	84.1558	29.0076		76.815	91.5106	22.5032	39.7032	26.1598	29.1444	39.4558	21.4467	18.4615	17.3317	64.1096	95.102	87.8863	45.3532	82.1656	30.2205	46.6667	27.3072	10.754	88.0099	17.2886	78.9864	35.9435	53.012	44.9184	66.5	12.9353	91.5106	43.879	55.5006	12.5	33.9576	14.6465	42.9988	25.9109	22.4085	46.2871	46.608	22.0207	17.3575	36.7041	47.619	73.424	60.7877	46.224
MPC	28.8136	78.7781	30.5057	47.8605	80.236	94.4268	19.4805	44.8357	26.6886	28.866	35.3251	18.9935	15.3846	14.8089	63.0282	97.3638	89.3819	41.2044	84.4517	26.8534	40.201	25.1623	11.252	91.4422	20.8599	79.0808	37.4384	52.8014	41.8384	72.0257	11.6242	93.949	41.6955	57.2108	11.5635	33.121	16.6932	42.1304	23.0637	18.6667	46.4342	41.8941	21.4521	15.2318	39.3312	48.2293	77.1791	59.4828	43.109
PonP2	27.6836	74.548	29.0587	46.8541	73.9024	93.0388	21.067	38.8119	24.4138	25.4986	32.5479	18.4783	19.5298	19.0094	59.7059	96.9072	88.4873	39.6252	87.6204	27.3743	38.5475	25.7182	11.9143	92.6372	14.1319	77.2423	34.2033		39.5129	63.4641	9.54301	90.8969	38.9458	48.5944	14.0518	32.664	11.1565	34.8525	24.3902	20.7856	44.4444	39.5664	20.306	17.2222	32.2624	42.3944	73.8956	59.7426	37.099
Envision	26.6758	75.2022	27.8581	44.2581	74.9392	95.6242	18.1818	39.8058	23.506	24.0997	32.0567	15.9686	14.2355	13.2561	58.9489	96.7468	87.6448	38.6598	82.4234	22.6721	37.7027	23.1884	9.00901	89.4466	15.4145	75.8044	36.4597	48.9041	37.7604	64.1927	8.12903	94.852	39.9148	49.5495	11.0672	31.0167	9.03141	34.5806	20.7521	15.674	45.8656	38.3508	19.2256	13.9224	32.9472	44.0492	71.9434	57.672	38.1597
CADD	25.5291	75.974	24.7776	44.4994	79.4393	96.1395	16.2879	35.0649	21.2082	25.5348	25.1701	15.9494	12.8205	13.0597	61.4227	97.5577	92.2318	36.9592	89.0446	22.8978	34.7712	19.3182	9.74106	94.6979	14.8883	84.3403	33.2907	51.4056	36.796	67.4564	8.06452	96.0149	38.4615		9.43878	28.7671	9.94962	23.4858	18.2186	15.9817	44.4307	37.4372	18.3463	10.4787	30.0125	39.1534	78.2984	61.7747	35.2865
Tranception	21.2479	73.7288	26	41.1765	79.9443	95.2692	15.2318	36.4508	17.8512	20.8113	28.8809	15.8238	10	11.4192	56.6243	95.8559	88.2545	32.7896	80.2013	16.7496	31.3356	19.8675	8.80914	86.6232	14.2157	76.509	34.3186	46.8966	38.1818	63.1405	8.52459	94.2904	39.5586	47.4715	10.7843	18.4339	9.60265	34.9673	16.5232	14.8976	42.6471	33.8284	11.1111	12.272	27.2431	42.2111	68.6786	54.386	33.8954
PhD-SNPg	17.3913	71.6071	20.2109	39.2123	76.2712	92.7959	14.8342	39.6509	18.8713	17.3184	23.384	14.4348	11.5044	12.0069	54.1267	96.5909	93.1741	31.2287	84.2382	18.75	27.4545	17.103	6.82594	93.1741	9.41781	86.0068	27.0175	40.2574	33.1023	62.4567	4.46735	90.9091	31.7518	38.2253	8.58144	20.0686	4.86111	25.0853	14.2077	14.8893	39.4511	32.0557	13.2979	8.84956	25.0429	31.6456	67.5768		28.3422
LIST-S2	24.4541	69.1535	19.9164	35.8904	74.6667	89.5317	15.1179	33.1276	16.9275	20.0295	23.4493	12.8852	11.0057	10.4683		96.0725	84.6785	31.3699	77.6521	18.3908	27.4032	19.1401	8.20793	85.0889	12.7923	67.3051	25.2125	40.2941	31.9945	55.4017	4.54545	86.7769	33.5347	38.5773	8.30986	23.416	9.34449	24.6914	15.1111	13.255	37.3114	29.5014	14.4907	8.71429	25.4821	33.1387	64.5691	45.8733	30.5476
SIFT	19.2256	73.4908	18.1701	35.0063	73.8095	96.3522	9.71867	31.0861	14.6563	19.3767	18.4828	7.54476	8.73288	7.16981	53.0556	97.5241	89.1114	28.4105	82.6873	15.2742	27.4172	12.1483	5.38173	91.3642	10.566	74.2178	25.7106	42.3181	29.1878	60.6329	3.89937	94.9686	30.6207	39.7997	5.6701	22.3899	7.01531	26.5997	11.3079	8.53659	35.3015	29.771	11.1111	5.35948	21.2579	31.2417	71.965	50.3436	23.9474
fathmm-XF	17.6724	66.3793	15.7525	32.0988	68.3377	89.7507	10.3497	35.0806	11.588	19.8212	15.0892	10	10.1313	9.26694	44.0549	94.1015	90.2606	27.3728	78.5816	16.0405	24.3126	14.2657	4.66392	90.2606	8.01105	78.4636	19.2034	33.8279	26.8802	51.9444	3.31492	87.6731	24.6177	32.3731	5.37482	21.6066	5.46985	18.2944	9.67742	11.8846	28.6694	26.7956	12.3741	4.60432	19.8061	24.1033	58.0247	33.6538	22.0144
PrimateAI	19.6787	66.9291	16.838	33.5	72.9216	86.0202	11.8774	27.2388	12.3217	19.4332	18.595	12.8041	8.4922	5.28302	44.5983	93.544	82.419	27.125	72.8792	16.3399	27.141	15.5811	6.3591	80.6733	11.4178	64.8379	24.2228	36.5359	25.8228		5.14429	84.2569	27.3611	32.5436	4.64516	21.5365	8.9172	24.25	12.5683	13.2512	27.6596	28.4625	11.3577	5.49738	20.529	28.6479	57.4813	37.5433	24.1107
DANN	16.0053	61.4286	16.5184	26.576	62.1495	84.4334	13.2576	28.9425	14.2674	12.5668	14.2857	10.6329	10.9402	9.70149	35.4309	94.4369	73.6128	23.9802	63.949	16.5589	20.3922	14.5202	6.65845	81.5043	7.94045	50.4316	15.493	26.1044	21.2766	42.5187	6.32754	82.8144	24.5879	21.7016	8.41837	21.1706	6.80101	12.1137	12.1457	11.2633	25.7426	21.3568	12.9199	8.7969	16.5629	23.545		32.4232	20.5729
AlphScore	15.6124	59.375	10.2228	26.1658	66.1058	82.2768	5.45455	22.6306	5.49738	11.2045	15.9772	6.21762	5.85198	4.26908	38.0142	89.7436	71.4101	22.0207	59.5461	9.7561	19.3289	7.66234	3.75162	72.1863	7.7821	53.1695	18.5137	31.3889	19.5538	40.9686	3.11688	78.784	6.31868	28.5899	3.11284	16.0414	4.61133	18.9364	7.46888	6.74847	27.3671	20.6037	5.91398	5.26316	14.2303	21.7742	50.194	32.0922	18.0082
phyloP	11.7725	57.2727	9.91105	21.0136	64.2523	81.8182	5.55556	24.8609	7.32648	10.8289	5.44218	6.32911	5.47009	4.72637	32.6949	92.1303	78.6683	17.5525	62.9299	10.2199	16.3399	7.07071	2.21948	83.6005	3.84615		9.60307	22.7577	15.1439	35.1621	1.98511	78.0822	17.4451	15.6597	2.80612	15.5666	2.01511	8.15822	5.53306	6.24049	21.2871	18.2161	7.36434	3.10479	12.4533	10.7143	49.5684	13.9932	12.5
FATHMM	12.2222		9.21228	15.8442	58.2126	69.1099	10.1064	19.1939	8.38972	11.6084	15.4066	9.45406	7.43363	5.75916	30.8465	86.5906	58.7013	17.9454	49.5979	12.2283	16.4159	11.4362	3.50649	61.9481	5.22876	42.7273	13.3244	25.452	12.2078	33.0709	6.14379	64.3979	19.1367	24.026	3.20856	14.0052	6.63199	18.4896	9.01408	8.25397	16.6234	12.7464	7.04607	5.17007	14.5288	20.8564	38.5714	28.3929	17.477
COSMIS	13.9085	40.8403	14.1653	25.0412	62.4615	55.7566	11.5966	11.8519	12.1827	14.0288	16.4234	9.53177	6.49351	5.92105	28.2143	81.3869	51.7298	19.4079	48.4746	11.0169	16.6957	11.5966	5.93081	54.6952	10.2649	43.3278	20.8122	29.7345	17.1334	33.1115	7.89474	48.5197	22.4599	24.2175	4.70588	12.9934	9.60265	21.3223	10.772	8.36576	17.9572	17.2241	9.04437	5.46075	15.9539	20.1754	39.2092	28.2895	18.5811
ProtGPT2	7.14286	40.4762	9.7561	25.5814	46.5116	72.093	7.14286	3.22581	4.7619	7.5	11.1111	9.30233	6.45161	6.97674	40	80.5556	67.4419	16.2791	48.8372	4.65116	15.7895	7.14286	6.97674	74.4186	4.65116	41.8605	13.9535	28.2051	14.2857	25.5814	2.32558	65.1163	14.2857	18.6047	4.65116	6.97674	4.87805	13.9535	2.38095	6.97674	23.2558	23.2558	5	7.14286	11.6279	18.6047	48.8372	25.5814	7.14286
3Cnet	14.1463	41.7874	13.9423	23.185		62.093	8.8729	11.7241	8.31354	13.0653	14.1732	10.7981	5.99369	5.81395	25.3333	84.0314	52.1028	18.75	43.8554	9.95146	18.4539	9.59233	5.14019	54.9065	8.4507	35.7477	15.13	26.0976	16.0377	27.0784	4.94118	55.5814	18.1122	20.5607	4.00943	12.6761	7.58294	18.4579	9.62963	8.80682	20.1405	18.2898	8.0292	5.04808	14.0845	20.0969	37.8505	23.7288	16.1446
fathmm-MKL	8.86243	54.1558	7.36976	18.5414	61.6822	76.7123	4.67172	22.0779	6.81234	8.82353	4.35374	4.55696	4.2735	3.48259	25.9918	90.2307	69.6671	17.0581	49.5541	8.92626	12.0261	5.05051	1.97287	78.9149	2.8536	35.8816	8.57875	16.8675	12.766	32.2943	1.11663	72.4782	14.1484	11.9605	2.29592	12.9514	1.63728	6.79852	4.45344	4.71842	19.1832	13.4422	5.03876	1.68176	9.46451	9.92063	40.8138	11.6041	10.1562
LRT	6.96721	50.4021	4.84293	17.8344	56.1446	76.0618	3.38101	22.3062	5.03979	7.84044	4.92264	4.05759	3.69718	2.44216	22.3479	90.2954	64.0764	14.6871		9.2	10.8725	4.42133	1.52866	74.2675	1.66453	37.0701	5.02646	12.3796	11.6429	27.1208	1.28205	71.2999	13.0127	10.9554	1.70828	11.3256	1.69271	6.3857	3.75	3.93082	16.199	12.9366	4.54545	1.73797	7.85071	8.70748	35.9236	15.7618	7.89826
SiPhy	8.06878	46.3636	6.8615	14.7095	52.5701	67.3724	4.41919	21.3358	5.78406	6.95187	3.94558	5.06329	4.78632	4.72637	17.7839	85.7531	53.2676	13.2262	37.5796	8.7969	10.3268	5.80808	2.46609	71.8866	2.35732	24.4143	6.65813	10.174	10.1377	24.4389	1.98511	62.8892	11.5385	9.37115	3.31633	11.9552	2.39295	4.07911	4.18354	5.47945	14.604	12.3116	5.94315	2.97542	9.33998	11.1111	25.7707	9.04437	8.72396
GenoCanyon	6.74603	41.2987	4.95553	12.1137	47.8972	65.878	3.53535	16.141	3.85604	5.48128	3.12925	3.79747	3.24786	2.23881	15.3215	83.9891		10.754	35.9236	6.8564	9.01961	4.16667	1.35635	59.6794	1.73697	21.3317	4.86556	11.5127	8.01001	17.581	1.36476	60.0249	7.69231	7.76819	1.78571	10.0872	2.39295	3.9555	2.2942	4.10959	10.8911	9.42211	3.35917	1.42303	6.22665	8.20106	26.3872	6.82594	5.85938
sequence_unet	5.95238	41.7539	3.97436	11.8602	46.9484	66.3761	3.05732	14.2322	3.21337	4.45344	4.67033	2.1519	1.53846	1.99253	15.427	83.4247	46.8244	7.10723	38.2239	3.91645	5.5336	4.07643	1.61893	54.9191	2.13033	28.8917	6.53009	13.6546	7.19697	22.1662	1.5	59.1532	7.69231	8.71731	1.91327	7.72105	1.01523	5.74282	2.96896	1.97869	11.875	6.97085	2.45796	1.94049	5.23039	8.86243	25.4047	12.693	5.38058
GERP++	5.55556	38.0519	4.44727	11.9901	45.0935	56.9116	2.52525	16.8831	4.11311	5.74866	1.22449	2.53165	2.22222	2.23881	14.9111	80.7327	40.3206	9.39431	25.6051	6.08021	7.5817	2.90404	1.72626		1.73697	16.3995	4.48143	7.36278	7.25907	19.3267	0.868486	51.5567	8.79121	5.3021	1.78571	8.59278	1.25945	2.5958	2.69906	3.19635	11.3861	10.4271	2.71318	1.29366	5.60399	6.34921	18.4957	6.82594	5.46875
BLOSUM62	3.04233	35.4712	1.53846	8.48939	44.4186	70.4208	1.78344	10.8614	2.05656	3.77868	2.74725	1.26582	1.02564	0.743494	13.2231	81.3699	39.9751	6.07187	28.7001	2.72727	5.27009	2.16561	0.996264	48.4433	1.50376	21.9178	4.73752	9.10308	4.92424	15.7431	1.375		4.80769	3.98506	0.892857	6.60025	1.01523	2.24719	2.02429	1.21766	6.875	5.83016	1.55239	1.03493	3.61146	4.2328	17.1856	9.09091	2.09974
Grantham	3.43915	30.7592	1.66667	8.48939	37.907		1.1465	8.61423	1.79949	3.10391	2.47253	1.77215	0.854701	0.743494	10.4683	77.2603	34.122	6.44362	23.9382	3.11688	4.61133	1.65605	1.24533	43.0884	1.25313	18.1818	4.35339	6.96118	3.66162	13.9798	0.875	29.5792	3.98352	3.86052	0.765306	5.97758	0.888325	2.24719	1.75439	1.82648	5.5	4.94297	2.19922	0.776197	2.86426	3.57143	15.5666	7.20412	1.83727
phastCons	3.1746	35.0649	2.92249	6.79852	39.2523	50.6849	1.38889	10.7607	2.18509	2.27273	1.08844	1.26582	1.53846	1.24378	8.34473	78.8331	32.799	6.30408	14.5223	3.49288	4.57516	1.38889	0.493218	40.5672	0.868486	7.52158	1.79257	3.74833	4.13016	13.4663	0.248139	44.4583	4.25824	0.863132	0.255102	6.60025	0.503778	0.865266	1.48448	1.21766	8.29208	6.53266	1.42119	0.646831	3.86052	2.91005	12.7004	2.04778	2.73438
fitCons	2.41821	13.4094	1.39276	4.89796	15.9686	22.7397	1.10803	4.19162	0.707214	1.4771	1.76871	0.97493	0.373134	0.273598	3.92749		16.0109	3.53741	9.70464	2.57143	2.86944	1.52355	0.678426	19.2673	0.956284	7.86974	1.26582	3.09278	2.06612	6.45604	0.68306	18.6301	2.72315	2.44233	0.420757	2.32877	0.970874	2.31293	1.01744	0.671141	4.90463	2.88066	1.42248	0.2849	1.91781	2.99145	5.56309	3.40909	2
[truncated: 38 more columns]

## Sheet: References
1. Meitlis I, Allenspach EJ, Bauman BM, Phan IQ, Dabbah G, Schmitt EG, et al. Multiplexed Functional Assessment of Genetic Variants in CARD11. Am J Hum Genet. 2020;107:1029–43.
2. van Loggerenberg W, Sowlati-Hashjin S, Weile J, Hamilton R, Chawla A, Sheykhkarimli D, et al. Systematically testing human HMBS missense variants to reveal mechanism and pathogenic variation. Am J Hum Genet. 2023;110:1769–86.
3. Gersing S, Cagiada M, Gebbia M, Gjesing AP, Coté AG, Seesankar G, et al. A comprehensive map of human glucokinase variant activity. Genome Biol. 2023;24:97.
4. Huttinger ZM, Haynes LM, Yee A, Kretz CA, Holding ML, Siemieniak DR, et al. Deep mutational scanning of the plasminogen activator inhibitor-1 functional landscape. Sci Rep. 2021;11:18827.
5. McDonnell AF, Plech M, Livesey BJ, Gerasimavicius L, Owen LJ, Hall HN, et al. Deep mutational scanning quantifies DNA binding and predicts clinical outcomes of PAX6 variants. Mol Syst Biol. 2024;20:825–44.
6. Majithia AR, Tsuda B, Agostini M, Gnanapradeepan K, Rice R, Peloso G, et al. Prospective functional classification of all possible missense variants in PPARG. Nat Genet. 2016;48:1570–5.
7. Miller PG, Sathappa M, Moroco JA, Jiang W, Qian Y, Iqbal S, et al. Allosteric inhibition of PPM1D serine/threonine phosphatase via an altered conformational state. Nat Commun. 2022;13:3778.
8. Kwon JJ, Hajian B, Bian Y, Young LC, Amor AJ, Fuller JR, et al. Structure–function analysis of the SHOC2–MRAS–PP1C holophosphatase complex. Nature. 2022;609:408–15.
9. Weile J, Sun S, Cote AG, Knapp J, Verby M, Mellor JC, et al. A framework for exhaustively mapping functional missense variants. Mol Syst Biol. 2017;13:957.
10. Sun S, Weile J, Verby M, Wu Y, Wang Y, Cote AG, et al. A proactive genotype-to-patient-phenotype map for cystathionine beta-synthase. Genome Med. 2020;12:13.
11. Silverstein RA, Sun S, Verby M, Weile J, Wu Y, Gebbia M, et al. A systematic genotype-phenotype map for missense variants in the human intellectual disability-associated gene GDI1 [Internet]. bioRxiv; 2022 [cited 2024 Mar 14]. p. 2021.10.06.463360. Available from: https://www.biorxiv.org/content/10.1101/2021.10.06.463360v2
12. Jiang RJ. Exhaustive Mapping of Missense Variation in Coronary Heart Disease-related Genes [Internet] [Thesis]. 2019 [cited 2024 Mar 14]. Available from: https://tspace.library.utoronto.ca/handle/1807/98076
13. Weile J, Kishore N, Sun S, Maaieh R, Verby M, Li R, et al. Shifting landscapes of human MTHFR missense-variant effects. Am J Hum Genet. 2021;108:1283–300.
14. Brenan L, Andreev A, Cohen O, Pantel S, Kamburov A, Cacchiarelli D, et al. Phenotypic characterization of a comprehensive set of MAPK1/ERK2 missense mutants. Cell Rep. 2016;17:1171–83.
15. Jia X, Burugula BB, Chen V, Lemons RM, Jayakody S, Maksutova M, et al. Massively parallel functional testing of MSH2 missense variants conferring Lynch syndrome risk. Am J Hum Genet. 2021;108:163–75.
16. Suiter CC, Moriyama T, Matreyek KA, Yang W, Scaletti ER, Nishii R, et al. Massively parallel variant characterization identifies NUDT15 alleles associated with thiopurine toxicity. Proc Natl Acad Sci. 2020;117:5394–401.
17. Kotler E, Shani O, Goldfeld G, Lotan-Pompan M, Tarcic O, Gershoni A, et al. A Systematic p53 Mutation Library Links Differential Functional Impact to Cancer Mutation Pattern and Evolutionary Conservation. Mol Cell. 2018;71:178-190.e8.
18. Garvie CW, Wu X, Papanastasiou M, Lee S, Fuller J, Schnitzler GR, et al. Structure of PDE3A-SLFN12 complex reveals requirements for activation of SLFN12 RNase. Nat Commun. 2021;12:4375.
19. Newberry RW, Leong JT, Chow ED, Kampmann M, DeGrado WF. Deep mutational scanning reveals the structural basis for α-synuclein activity. Nat Chem Biol. 2020;16:653–9.
20. Matreyek KA, Starita LM, Stephany JJ, Martin B, Chiasson MA, Gray VE, et al. Multiplex Assessment of Protein Variant Abundance by Massively Parallel Sequencing. Nat Genet. 2018;50:874–82.
21. Mighell TL, Evans-Dutson S, O’Roak BJ. A Saturation Mutagenesis Approach to Understanding PTEN Lipid Phosphatase Activity and Genotype-Phenotype Relationships. Am J Hum Genet. 2018;102:943–55.
22. Chiasson MA, Rollins NJ, Stephany JJ, Sitko KA, Matreyek KA, Verby M, et al. Multiplexed measurement of variant abundance and activity reveals VKOR topology, active site and human variant impact. Fleishman SJ, Kuriyan J, Fleishman SJ, Li W, editors. eLife. 2020;9:e58026.
23. Bandaru P, Shah NH, Bhattacharyya M, Barton JP, Kondo Y, Cofsky JC, et al. Deconstruction of the Ras switching cycle through saturation mutagenesis. Valencia A, editor. eLife. 2017;6:e27810.
24. Jones EM, Lubock NB, Venkatakrishnan A, Wang J, Tseng AM, Paggi JM, et al. Structural and functional characterization of G protein–coupled receptors with deep mutational scanning. Larhammar D, Aldrich RW, Fraser JS, Manglik A, editors. eLife. 2020;9:e54895.
25. Roychowdhury H, Romero PA. Microfluidic deep mutational scanning of the human executioner caspases reveals differences in structure and regulation. Cell Death Discov. 2022;8:1–8.
26. Amorosi CJ, Chiasson MA, McDonald MG, Wong LH, Sitko KA, Boyle G, et al. Massively parallel characterization of CYP2C9 variant enzyme activity and abundance. Am J Hum Genet. 2021;108:1735–51.
27. Ahler E, Register AC, Chakraborty S, Fang L, Dieter EM, Sitko KA, et al. A Combined Approach Reveals a Regulatory Mechanism Coupling Src’s Kinase Activity, Localization, and Phosphotransferase-Independent Functions. Mol Cell. 2019;74:393-408.e20.
28. Clausen L, Voutsinos V, Cagiada M, Johansson KE, Grønbæk-Thygesen M, Nariya S, et al. A mutational atlas for Parkin proteostasis. Nat Commun. 2024;15:1541.
29. Weng C, Faure AJ, Escobedo A, Lehner B. The energetic and allosteric landscape for KRAS inhibition. Nature. 2024;626:643–52.
30. Grønbæk-Thygesen M, Voutsinos V, Johansson KE, Schulze TK, Cagiada M, Pedersen L, et al. Deep mutational scanning reveals a correlation between degradation and toxicity of thousands of aspartoacylase variants. Nat Commun. 2024;15:4026.
31. Won D-G, Kim D-W, Woo J, Lee K. 3Cnet: pathogenicity prediction of human variants using multitask learning with evolutionary constraints. Bioinformatics. 2021;37:4626–34.
32. Cheng J, Novati G, Pan J, Bycroft C, Žemgulytė A, Applebaum T, et al. Accurate proteome-wide missense variant effect prediction with AlphaMissense. Science. 2023;381:eadg7492.
33. Schmidt A, Röner S, Mai K, Klinkhammer H, Kircher M, Ludwig KU. Predicting the pathogenicity of missense variants using features derived from AlphaFold2. Bioinforma Oxf Engl. 2023;39:btad280.
34. Feng B-J. PERCH: A Unified Framework for Disease Gene Prioritization. Hum Mutat. 2017;38:243–51.
35. Henikoff S, Henikoff JG. Amino acid substitution matrices from protein blocks. Proc Natl Acad Sci U S A. 1992;89:10915.
36. Rentzsch P, Witten D, Cooper GM, Shendure J, Kircher M. CADD: predicting the deleteriousness of variants throughout the human genome. Nucleic Acids Res. 2019;47:D886–94.
37. Schubach M, Maass T, Nazaretyan L, Röner S, Kircher M. CADD v1.7: using protein language models, regulatory CNNs and other nucleotide-level scores to improve genome-wide variant predictions. Nucleic Acids Res. 2024;52:D1143–54.
38. Li S, van der Velde KJ, de Ridder D, van Dijk ADJ, Soudis D, Zwerwer LR, et al. CAPICE: a computational method for Consequence-Agnostic Pathogenicity Interpretation of Clinical Exome variations. Genome Med. 2020;12:75.
39. Yang KK, Zanichelli N, Yeh H. Masked inverse folding with sequence transfer for protein representation learning. Protein Eng Des Sel. 2023;36:gzad015.
40. Alirezaie N, Kernohan KD, Hartley T, Majewski J, Hocking TD. ClinPred: Prediction Tool to Identify Disease-Relevant Nonsynonymous Single-Nucleotide Variants. Am J Hum Genet. 2018;103:474–83.
41. González-Pérez A, López-Bigas N. Improving the Assessment of the Outcome of Nonsynonymous SNVs with a Consensus Deleteriousness Score, Condel. Am J Hum Genet. 2011;88:440–9.
42. Jagota M, Ye C, Albors C, Rastogi R, Koehl A, Ioannidis N, et al. Cross-protein transfer learning substantially improves disease variant prediction. Genome Biol. 2023;24:182.
43. Quang D, Chen Y, Xie X. DANN: a deep learning approach for annotating the pathogenicity of genetic variants. Bioinforma Oxf Engl. 2015;31:761–3.
44. Pei J, Grishin NV. The DBSAV Database: Predicting Deleteriousness of Single Amino Acid Variations in the Human Proteome. J Mol Biol. 2021;433:166915.
45. Riesselman AJ, Ingraham JB, Marks DS. Deep generative models of genetic variation capture the effects of mutations. Nat Methods. 2018;15:816–22.
46. Munro D, Singh M. DeMaSk: a deep mutational scanning substitution matrix and its use for variant impact prediction. Bioinformatics. 2021;36:5322–9.
47. Raimondi D, Tanyalcin I, Ferté J, Gazzo A, Orlando G, Lenaerts T, et al. DEOGEN2: prediction and interactive visualization of single amino acid variant deleteriousness in human proteins. Nucleic Acids Res. 2017;45:W201–6.
48. Ionita-Laza I, McCallum K, Xu B, Buxbaum JD. A spectral approach integrating functional genomic annotations for coding and noncoding variants. Nat Genet. 2016;48:214–20.
49. Gray VE, Hause RJ, Luebeck J, Shendure J, Fowler DM. Quantitative Missense Variant Effect Prediction Using Large-Scale Mutagenesis Data. Cell Syst. 2018;6:116-124.e3.
50. Tekpinar M, David L, Henry T, Carbone A. PRESCOTT: a population aware, epistatic and structural model accurately predicts missense effect [Internet]. medRxiv; 2024 [cited 2024 Feb 7]. p. 2024.02.03.24302219. Available from: https://www.medrxiv.org/content/10.1101/2024.02.03.24302219v1
51. Brandes N, Goldman G, Wang CH, Ye CJ, Ntranos V. Genome-wide prediction of disease variant effects with a deep protein language model. Nat Genet. 2023;55:1512–22.
52. Meier J, Rao R, Verkuil R, Liu J, Sercu T, Rives A. Language models enable zero-shot prediction of the effects of mutations on protein function. Adv Neural Inf Process Syst [Internet]. Curran Associates, Inc.; 2021 [cited 2024 Apr 29]. p. 29287–303. Available from: https://proceedings.neurips.cc/paper/2021/hash/f51338d736f95dd42427296047067694-Abstract.html
53. Lin Z, Akin H, Rao R, Hie B, Zhu Z, Lu W, et al. Evolutionary-scale prediction of atomic-level protein structure with a language model. Science. 2023;379:1123–30.
54. Frazer J, Notin P, Dias M, Gomez A, Min JK, Brock K, et al. Disease variant prediction with deep generative models of evolutionary data. Nature. 2021;599:91–5.
55. Hopf TA, Ingraham JB, Poelwijk FJ, Schärfe CPI, Springer M, Sander C, et al. Mutation effects predicted from sequence co-variation. Nat Biotechnol. 2017;35:128–35.
56. Shihab HA, Gough J, Cooper DN, Stenson PD, Barker GLA, Edwards KJ, et al. Predicting the functional, molecular, and phenotypic consequences of amino acid substitutions using hidden Markov models. Hum Mutat. 2013;34:57–65.
57. Shihab HA, Rogers MF, Gough J, Mort M, Cooper DN, Day INM, et al. An integrative approach to predicting the functional effects of non-coding and coding sequence variation. Bioinforma Oxf Engl. 2015;31:1536–43.
58. Rogers MF, Shihab HA, Mort M, Cooper DN, Gaunt TR, Campbell C. FATHMM-XF: accurate prediction of pathogenic point mutations via extended features. Bioinforma Oxf Engl. 2018;34:511–3.
59. Gulko B, Hubisz MJ, Gronau I, Siepel A. A method for calculating probabilities of fitness consequences for point mutations across the human genome. Nat Genet. 2015;47:276–83.
60. Laine E, Karami Y, Carbone A. GEMME: A Simple and Fast Global Epistatic Model Predicting Mutational Effects. Mol Biol Evol. 2019;36:2604–19.
61. Lu Q, Hu Y, Sun J, Cheng Y, Cheung K-H, Zhao H. A Statistical Framework to Predict Functional Non-Coding Regions in the Human Genome Through Integrated Analysis of Annotation Data. Sci Rep. 2015;5:10576.
62. Davydov EV, Goode DL, Sirota M, Cooper GM, Sidow A, Batzoglou S. Identifying a High Fraction of the Human Genome to be under Selective Constraint Using GERP++. PLOS Comput Biol. 2010;6:e1001025.
63. Zhang H, Xu MS, Fan X, Chung WK, Shen Y. Predicting functional effect of missense variants using graph attention neural networks. Nat Mach Intell. 2022;4:1017–28.
64. Grantham R. Amino acid difference formula to help explain protein evolution. Science. 1974;185:862–4.
65. Takeda J, Nanatsue K, Yamagishi R, Ito M, Haga N, Hirata H, et al. InMeRF: prediction of pathogenicity of missense variants by individual modeling for each amino acid substitution. NAR Genomics Bioinforma [Internet]. 2020 [cited 2023 Dec 7];2. Available from: https://www.ncbi.nlm.nih.gov/pmc/articles/PMC7671370/
66. Huang Y-F, Siepel A. Estimation of allele-specific fitness effects across human protein-coding sequences and implications for disease. Genome Res. 2019;29:1310–21.
67. Malhis N, Jacobson M, Jones SJM, Gsponer J. LIST-S2: taxonomy based sorting of deleterious missense mutations across species. Nucleic Acids Res. 2020;48:W154–61.
68. Chun S, Fay JC. Identification of deleterious mutations within three human genomes. Genome Res. 2009;19:1553–61.
69. Danzi MC, Dohrn MF, Fazal S, Beijer D, Rebelo AP, Cintra V, et al. Deep structured learning for variant prioritization in Mendelian diseases. Nat Commun. 2023;14:4167.
70. Jagadeesh KA, Wenger AM, Berger MJ, Guturu H, Stenson PD, Cooper DN, et al. M-CAP eliminates a majority of variants of uncertain significance in clinical exomes at high sensitivity. Nat Genet. 2016;48:1581–6.
71. Dong C, Wei P, Jian X, Gibbs R, Boerwinkle E, Wang K, et al. Comparison and integration of deleteriousness prediction methods for nonsynonymous SNVs in whole exome sequencing studies. Hum Mol Genet. 2015;24:2125–37.
72. Li C, Zhi D, Wang K, Liu X. MetaRNN: differentiating rare pathogenic and rare benign missense SNVs and InDels using deep learning. Genome Med. 2022;14:115.
73. Chennen K, Weber T, Lornage X, Kress A, Böhm J, Thompson J, et al. MISTIC: A prediction tool to reveal disease-relevant deleterious missense variants. PLOS ONE. 2020;15:e0236962.
74. Petrazzini BO, Balick DJ, Forrest IS, Cho J, Rocheleau G, Jordan DM, et al. Prediction of recessive inheritance for missense variants in human disease [Internet]. medRxiv; 2021 [cited 2023 Dec 7]. p. 2021.10.25.21265472. Available from: https://www.medrxiv.org/content/10.1101/2021.10.25.21265472v1
75. Samocha KE, Kosmicki JA, Karczewski KJ, O’Donnell-Luria AH, Pierce-Hoffman E, MacArthur DG, et al. Regional missense constraint improves variant deleteriousness prediction [Internet]. bioRxiv; 2017 [cited 2024 Feb 7]. p. 148353. Available from: https://www.biorxiv.org/content/10.1101/148353v1
76. Rao RM, Liu J, Verkuil R, Meier J, Canny J, Abbeel P, et al. MSA Transformer. Proc 38th Int Conf Mach Learn [Internet]. PMLR; 2021 [cited 2023 Dec 6]. p. 8844–56. Available from: https://proceedings.mlr.press/v139/rao21a.html
77. Reva B, Antipin Y, Sander C. Predicting the functional impact of protein mutations: application to cancer genomics. Nucleic Acids Res. 2011;39:e118.
78. Kim HY, Kim D. Prediction of mutation effects using a deep temporal convolutional network. Bioinformatics. 2020;36:2047–52.
79. Jiang TT, Fang L, Wang K. Deciphering “the language of nature”: A transformer-based language model for deleterious mutations in proteins. The Innovation. 2023;4:100487.
80. Pejaver V, Urresti J, Lugo-Martinez J, Pagel KA, Lin GN, Nam H-J, et al. Inferring the molecular and phenotypic impact of amino acid variants with MutPred2. Nat Commun. 2020;11:5918.
81. Quinodoz M, Peter VG, Cisarova K, Royer-Bertrand B, Stenson PD, Cooper DN, et al. Analysis of missense variants in the human genome reveals widespread gene-specific clustering and improves prediction of pathogenicity. Am J Hum Genet. 2022;109:457–70.
82. Qi H, Zhang H, Zhao Y, Chen C, Long JJ, Chung WK, et al. MVP predicts the pathogenicity of missense variants by deep learning. Nat Commun. 2021;12:510.
83. Tong S-Y, Fan K, Zhou Z-W, Liu L-Y, Zhang S-Q, Fu Y, et al. mvPPT: A Highly Efficient and Sensitive Pathogenicity Prediction Tool for Missense Variants. Genomics Proteomics Bioinformatics. 2023;21:414–26.
84. Tang H, Thomas PD. PANTHER-PSEP: predicting disease-causing genetic variants using position-specific evolutionary preservation. Bioinformatics. 2016;32:2230–2.
85. Kuru N, Dereli O, Akkoyun E, Bircan A, Tastan O, Adebali O. PHACT: Phylogeny-Aware Computing of Tolerance for Missense Mutations. Mol Biol Evol. 2022;39:msac114.
86. Dereli O, Kuru N, Akkoyun E, Bircan A, Tastan O, Adebali O. PHACTboost: A Phylogeny-Aware Pathogenicity Predictor for Missense Mutations via Boosting. Mol Biol Evol. 2024;41:msae136.
87. Siepel A, Bejerano G, Pedersen JS, Hinrichs AS, Hou M, Rosenbloom K, et al. Evolutionarily conserved elements in vertebrate, insect, worm, and yeast genomes. Genome Res. 2005;15:1034–50.
88. Capriotti E, Calabrese R, Fariselli P, Martelli PL, Altman RB, Casadio R. WS-SNPs&GO: a web server for predicting the deleterious effect of human protein variants using functional annotation. BMC Genomics. 2013;14:S6.
89. Capriotti E, Fariselli P. PhD-SNPg: a webserver and lightweight tool for scoring single nucleotide variants. Nucleic Acids Res. 2017;45:W247–52.
90. Pollard KS, Hubisz MJ, Rosenbloom KR, Siepel A. Detection of nonneutral substitution rates on mammalian phylogenies. Genome Res. 2010;20:110–21.
91. Adzhubei IA, Schmidt S, Peshkin L, Ramensky VE, Gerasimova A, Bork P, et al. A method and server for predicting damaging missense mutations. Nat Methods. 2010;7:248–9.
92. Niroula A, Urolagin S, Vihinen M. PON-P2: Prediction Method for Fast and Reliable Identification of Harmful Variants. PLOS ONE. 2015;10:e0117380.
93. Orenbuch R, Kollasch AW, Spinner HD, Shearer CA, Hopf TA, Franceschi D, et al. Deep generative modeling of the human proteome reveals over a hundred novel genes involved in rare genetic disorders. MedRxiv Prepr Serv Health Sci. 2023;2023.11.27.23299062.
94. Sundaram L, Gao H, Padigepati SR, McRae JF, Li Y, Kosmicki JA, et al. Predicting the clinical impact of human mutation with deep neural networks. Nat Genet. 2018;50:1161–70.
95. Nijkamp E, Ruffolo JA, Weinstein EN, Naik N, Madani A. ProGen2: Exploring the boundaries of protein language models. Cell Syst. 2023;14:968-978.e3.
96. Ferruz N, Schmidt S, Höcker B. ProtGPT2 is a deep unsupervised language model for protein design. Nat Commun. 2022;13:4348.
97. Choi Y, Chan AP. PROVEAN web server: a tool to predict the functional effect of amino acid substitutions and indels. Bioinformatics. 2015;31:2745–7.
98. Ioannidis NM, Rothstein JH, Pejaver V, Middha S, McDonnell SK, Baheti S, et al. REVEL: An Ensemble Method for Predicting the Pathogenicity of Rare Missense Variants. Am J Hum Genet. 2016;99:877–85.
99. Ponzoni L, Peñaherrera DA, Oltvai ZN, Bahar I. Rhapsody: predicting the pathogenicity of human missense variants. Bioinformatics. 2020;36:3084–92.
100. Hesslow D, Zanichelli N, Notin P, Poli I, Marks D. RITA: a Study on Scaling Up Generative Protein Sequence Models [Internet]. arXiv; 2022 [cited 2023 Dec 6]. Available from: http://arxiv.org/abs/2205.05789
101. Su J, Han C, Zhou Y, Shan J, Zhou X, Yuan F. SaProt: Protein Language Modeling with Structure-aware Vocabulary [Internet]. bioRxiv; 2024 [cited 2024 Oct 31]. p. 2023.10.01.560349. Available from: https://www.biorxiv.org/content/10.1101/2023.10.01.560349v5
102. Dunham AS, Beltrao P, AlQuraishi M. High-throughput deep learning variant effect prediction with Sequence UNET. Genome Biol. 2023;24:110.
103. Sim N-L, Kumar P, Hu J, Henikoff S, Schneider G, Ng PC. SIFT web server: predicting effects of amino acid substitutions on proteins. Nucleic Acids Res. 2012;40:W452-457.
104. Vaser R, Adusumalli S, Leng SN, Sikic M, Ng PC. SIFT missense predictions for genomes. Nat Protoc. 2016;11:1–9.
105. Zhao H, Du H, Zhao S, Chen Z, Li Y, Xu K, et al. SIGMA leverages protein structural information to predict the pathogenicity of missense variants. Cell Rep Methods. 2024;4:100687.
106. Garber M, Guttman M, Clamp M, Zody MC, Friedman N, Xie X. Identifying novel constrained elements by exploiting biased substitution patterns. Bioinformatics. 2009;25:i54.
107. Hecht M, Bromberg Y, Rost B. Better prediction of functional effects for sequence variants. BMC Genomics. 2015;16 Suppl 8:S1.
108. Molotkov I, Koboldt DC, Artomov M. SNPred outperforms other ensemble-based SNV pathogenicity predictors and elucidates the challenges of using ClinVar for evaluation of variant classification quality [Internet]. medRxiv; 2023 [cited 2023 Dec 7]. p. 2023.09.07.23295192. Available from: https://www.medrxiv.org/content/10.1101/2023.09.07.23295192v2
109. Capriotti E, Altman RB. Improving the prediction of disease-related variants using protein three-dimensional structure. BMC Bioinformatics. 2011;12 Suppl 4:S3.
110. Wang B, Lei X, Tian W, Perez-Rathke A, Tseng Y-Y, Liang J. Structure-based pathogenicity relationship identifier for predicting effects of single missense variants and discovery of higher-order cancer susceptibility clusters of mutations. Brief Bioinform. 2023;24:bbad206.
111. Yates CM, Filippis I, Kelley LA, Sternberg MJE. SuSPect: Enhanced Prediction of Single Amino Acid Variant (SAV) Phenotype Using Network Features. J Mol Biol. 2014;426:2692–701.
112. Notin P, Niekerk LV, Kollasch AW, Ritter D, Gal Y, Marks DS. TranceptEVE: Combining Family-specific and Family-agnostic Models of Protein Sequences for Improved Fitness Prediction [Internet]. bioRxiv; 2022 [cited 2023 Dec 7]. p. 2022.12.07.519495. Available from: https://www.biorxiv.org/content/10.1101/2022.12.07.519495v2
113. Notin P, Dias M, Frazer J, Marchena-Hurtado J, Gomez A, Marks DS, et al. Tranception: protein fitness prediction with autoregressive transformers and inference-time retrieval [Internet]. arXiv; 2022 [cited 2023 Dec 7]. Available from: http://arxiv.org/abs/2205.13760
114. Huang Y-F. Unified inference of missense variant effects and gene constraints in the human genome. PLOS Genet. 2020;16:e1008922.
115. Alley EC, Khimulya G, Biswas S, AlQuraishi M, Church GM. Unified rational protein engineering with sequence-based deep representation learning. Nat Methods. 2019;16:1315–22.
116. Wu Y, Li R, Sun S, Weile J, Roth FP. Improved pathogenicity prediction for rare human missense variants. Am J Hum Genet. 2021;108:1891–906.
117. Marquet C, Heinzinger M, Olenyi T, Dallago C, Erckert K, Bernhofer M, et al. Embeddings from protein language models predict conservation and variant effects. Hum Genet. 2022;141:1629–47.
118. Carter H, Douville C, Stenson PD, Cooper DN, Karchin R. Identifying Mendelian disease genes with the variant effect scoring tool. BMC Genomics. 2013;14 Suppl 3:S3.
119. Shin J-E, Riesselman AJ, Kollasch AW, McMahon C, Simon E, Sander C, et al. Protein design and variant prediction using autoregressive generative models. Nat Commun. 2021;12:2403.
